# Supplementary material for: Blueberry-Derived Exosome-Like Nanoparticles Counter the Response to TNF-α-Induced Change on Gene Expression in EA.hy926 Cells
Source: Biomolecules. 2020 May 10;10(5):742. doi: 10.3390/biom10050742 (PMC7277966; doi:10.3390/biom10050742)
Supplement: Supplementary file 1 [file biomolecules-10-00742-s001.zip]

Archive with 15 entries (12 files):
- Supplemental /
- Supplemental /Supplemental table S3_REVISED.xlsx
- __MACOSX/
- __MACOSX/Supplemental /
- __MACOSX/Supplemental /._Supplemental table S3_REVISED.xlsx
- Supplemental /Biomolecules-760980_Supplemental Material_Revised.docx
- __MACOSX/Supplemental /._Biomolecules-760980_Supplemental Material_Revised.docx
- Supplemental /Supplementary Table S2_REVISED.xls
- __MACOSX/Supplemental /._Supplementary Table S2_REVISED.xls
- Supplemental /Biomolecules-760980_Supplemental Material_Revised.pdf
- __MACOSX/Supplemental /._Biomolecules-760980_Supplemental Material_Revised.pdf
- Supplemental /Supplementary Table S4_REVISED.xlsx
- __MACOSX/Supplemental /._Supplementary Table S4_REVISED.xlsx
- Supplemental /Supplementary Table S5_REVISED.xlsx
- __MACOSX/Supplemental /._Supplementary Table S5_REVISED.xlsx
