# Supplementary material for: Blueberry-Derived Exosome-Like Nanoparticles Counter the Response to TNF-α-Induced Change on Gene Expression in EA.hy926 Cells
Source: Biomolecules. 2020 May 10;10(5):742. doi: 10.3390/biom10050742 (PMC7277966; doi:10.3390/biom10050742)
Supplement: Supplementary file 1 [file biomolecules-10-00742-s001.zip › Supplemental /Supplemental table S3_REVISED.xlsx]

## Sheet: Supplemental Table S3
Supplementary Table S3. KEGG pathways potentially altered by the 29 human genes that might be affected by B-ELNs (Referred to figure 8a).
Pathway	Total	Expected	Hits	P.Value	FDR
AGE-RAGE signaling pathway in diabetic complications	100	0.388	9	7.98e-11	2.54e-08
TNF signaling pathway	110	0.427	9	1.9e-10	3.02e-08
Platelet activation	124	0.481	9	5.61e-10	5.95e-08
Leishmaniasis	74	0.287	7	9.36e-09	7.2e-07
Pertussis	76	0.295	7	1.13e-08	7.2e-07
Chagas disease (American trypanosomiasis)	103	0.399	7	9.56e-08	5.06e-06
Shigellosis	65	0.252	6	1.41e-07	6.4e-06
Toxoplasmosis	113	0.438	7	1.81e-07	7.21e-06
Sphingolipid signaling pathway	119	0.461	7	2.59e-07	9.15e-06
Kaposi's sarcoma-associated herpesvirus infection	186	0.721	8	3.57e-07	1.14e-05
Fluid shear stress and atherosclerosis	139	0.539	7	7.49e-07	2.07e-05
Rap1 signaling pathway	206	0.799	8	7.8e-07	2.07e-05
IL-17 signaling pathway	93	0.361	6	1.21e-06	2.95e-05
NF-kappa B signaling pathway	100	0.388	6	1.85e-06	4.21e-05
Leukocyte transendothelial migration	112	0.434	6	3.6e-06	7.63e-05
Tuberculosis	179	0.694	7	4.1e-06	8.14e-05
Fc epsilon RI signaling pathway	68	0.264	5	5.43e-06	9.77e-05
Calcium signaling pathway	188	0.729	7	5.67e-06	9.77e-05
Adipocytokine signaling pathway	69	0.268	5	5.84e-06	9.77e-05
Osteoclast differentiation	128	0.496	6	7.82e-06	0.000124
Proteoglycans in cancer	201	0.779	7	8.82e-06	0.000133
Apoptosis	136	0.527	6	1.11e-05	0.00016
cAMP signaling pathway	212	0.822	7	1.25e-05	0.000173
HTLV-I infection	219	0.849	7	1.55e-05	0.000205
Salmonella infection	86	0.333	5	1.73e-05	0.00022
Th1 and Th2 cell differentiation	92	0.357	5	2.4e-05	0.000294
Influenza A	167	0.648	6	3.57e-05	0.000421
T cell receptor signaling pathway	101	0.392	5	3.77e-05	0.000429
Amyotrophic lateral sclerosis (ALS)	51	0.198	4	4.04e-05	0.000444
Toll-like receptor signaling pathway	104	0.403	5	4.35e-05	0.000461
Th17 cell differentiation	107	0.415	5	4.98e-05	0.000508
NOD-like receptor signaling pathway	178	0.69	6	5.11e-05	0.000508
VEGF signaling pathway	59	0.229	4	7.21e-05	0.000686
Thyroid hormone signaling pathway	116	0.45	5	7.34e-05	0.000686
Neurotrophin signaling pathway	119	0.461	5	8.29e-05	0.000753
Arachidonic acid metabolism	63	0.244	4	9.33e-05	0.000825
Epstein-Barr virus infection	201	0.779	6	0.000101	0.000865
MAPK signaling pathway	295	1.14	7	0.000104	0.000872
Epithelial cell signaling in Helicobacter pylori infection	68	0.264	4	0.000126	0.00103
RIG-I-like receptor signaling pathway	70	0.271	4	0.000141	0.00109
Prolactin signaling pathway	70	0.271	4	0.000141	0.00109
Adrenergic signaling in cardiomyocytes	145	0.562	5	0.000211	0.0016
Retrograde endocannabinoid signaling	148	0.574	5	0.000232	0.00171
Oxytocin signaling pathway	153	0.593	5	0.000271	0.00196
Hypertrophic cardiomyopathy (HCM)	85	0.33	4	0.000299	0.00211
Hepatitis B	163	0.632	5	0.000363	0.00251
African trypanosomiasis	37	0.143	3	0.000374	0.00253
Dilated cardiomyopathy	91	0.353	4	0.000388	0.00257
GnRH signaling pathway	93	0.361	4	0.000422	0.00274
Alzheimer's disease	171	0.663	5	0.000453	0.00288
Amoebiasis	96	0.372	4	0.000476	0.00297
HIF-1 signaling pathway	100	0.388	4	0.000556	0.00334
Inflammatory mediator regulation of TRP channels	100	0.388	4	0.000556	0.00334
Type II diabetes mellitus	46	0.178	3	0.000714	0.0042
Insulin resistance	108	0.419	4	0.000744	0.0043
Serotonergic synapse	115	0.446	4	0.000942	0.00535
Regulation of lipolysis in adipocytes	55	0.213	3	0.0012	0.00661
Legionellosis	55	0.213	3	0.0012	0.00661
Natural killer cell mediated cytotoxicity	131	0.508	4	0.00153	0.00824
Ras signaling pathway	232	0.9	5	0.00179	0.0095
Acute myeloid leukemia	66	0.256	3	0.00204	0.0106
Staphylococcus aureus infection	68	0.264	3	0.00222	0.0114
Non-alcoholic fatty liver disease (NAFLD)	149	0.578	4	0.00245	0.0124
Arrhythmogenic right ventricular cardiomyopathy (ARVC)	72	0.279	3	0.00262	0.013
Hepatitis C	155	0.601	4	0.00283	0.0136
Inositol phosphate metabolism	74	0.287	3	0.00283	0.0136
Pancreatic cancer	75	0.291	3	0.00294	0.014
Pathways in cancer	530	2.06	7	0.00346	0.0162
ErbB signaling pathway	85	0.33	3	0.00419	0.0193
Small cell lung cancer	93	0.361	3	0.0054	0.0245
Endocrine resistance	98	0.38	3	0.00624	0.0272
Antifolate resistance	31	0.12	2	0.0063	0.0272
Phosphatidylinositol signaling system	99	0.384	3	0.00642	0.0272
Progesterone-mediated oocyte maturation	99	0.384	3	0.00642	0.0272
Choline metabolism in cancer	99	0.384	3	0.00642	0.0272
Focal adhesion	199	0.772	4	0.00689	0.0288
Apoptosis - multiple species	33	0.128	2	0.00712	0.0294
Regulation of actin cytoskeleton	214	0.83	4	0.00887	0.036
Neuroactive ligand-receptor interaction	338	1.31	5	0.00894	0.036
Dopaminergic synapse	131	0.508	3	0.0138	0.0546
FoxO signaling pathway	132	0.512	3	0.0141	0.0546
Vascular smooth muscle contraction	132	0.512	3	0.0141	0.0546
Malaria	49	0.19	2	0.0153	0.0585
Vibrio cholerae infection	50	0.194	2	0.0159	0.0601
Cell adhesion molecules (CAMs)	146	0.566	3	0.0184	0.0689
Pathogenic Escherichia coli infection	55	0.213	2	0.019	0.0698
Phospholipase D signaling pathway	148	0.574	3	0.0191	0.0698
Phagosome	152	0.589	3	0.0205	0.074
mTOR signaling pathway	153	0.593	3	0.0208	0.0744
Viral myocarditis	59	0.229	2	0.0217	0.0766
Long-term depression	60	0.233	2	0.0224	0.0782
Cellular senescence	160	0.62	3	0.0234	0.0809
Necroptosis	162	0.628	3	0.0242	0.0827
Cytokine-cytokine receptor interaction	294	1.14	4	0.0257	0.0861
cGMP-PKG signaling pathway	166	0.644	3	0.0258	0.0861
Inflammatory bowel disease (IBD)	65	0.252	2	0.026	0.0861
Non-small cell lung cancer	66	0.256	2	0.0267	0.0874
MicroRNAs in cancer	299	1.16	4	0.0271	0.0874
Tight junction	170	0.659	3	0.0274	0.0874
Long-term potentiation	67	0.26	2	0.0275	0.0874
Renin secretion	69	0.268	2	0.029	0.0914
B cell receptor signaling pathway	71	0.275	2	0.0306	0.0954
Adherens junction	72	0.279	2	0.0314	0.097
Axon guidance	181	0.702	3	0.0322	0.0984
Bacterial invasion of epithelial cells	74	0.287	2	0.033	0.1
Gastric acid secretion	75	0.291	2	0.0339	0.101
Glioma	75	0.291	2	0.0339	0.101
Chronic myeloid leukemia	76	0.295	2	0.0347	0.102
Antigen processing and presentation	77	0.299	2	0.0355	0.104
Chemokine signaling pathway	190	0.737	3	0.0364	0.105
EGFR tyrosine kinase inhibitor resistance	79	0.306	2	0.0372	0.106
Complement and coagulation cascades	79	0.306	2	0.0372	0.106
Metabolic pathways	1430	5.55	10	0.038	0.107
Colorectal cancer	86	0.333	2	0.0434	0.121
Gap junction	88	0.341	2	0.0453	0.125
Salivary secretion	90	0.349	2	0.0472	0.129
Fc gamma R-mediated phagocytosis	91	0.353	2	0.0481	0.129
Morphine addiction	91	0.353	2	0.0481	0.129
Rheumatoid arthritis	91	0.353	2	0.0481	0.129
TGF-beta signaling pathway	92	0.357	2	0.0491	0.13
