# Supplementary material for: Blueberry-Derived Exosome-Like Nanoparticles Counter the Response to TNF-α-Induced Change on Gene Expression in EA.hy926 Cells
Source: Biomolecules. 2020 May 10;10(5):742. doi: 10.3390/biom10050742 (PMC7277966; doi:10.3390/biom10050742)
Supplement: Supplementary file 1 [file biomolecules-10-00742-s001.zip › Supplemental /Supplementary Table S2_REVISED.xls]

## Sheet: TNF-α
Supplemtal Table S2. Enrichment canonycal pathways in Ea.hy926 exposed to TNF-α alone
Ingenuity Canonical Pathways	-log(p-value)	Ratio	z-score	Molecules
Cardiac Hypertrophy Signaling (Enhanced)	1,67E01	3,37E-02	-1,000	ADRB2,IL1RL1,ITGB1,MAPK1,MAPK14,MAPK8,NFKB1,PDE4A,PDE4B,PLCB4,PLCE1,PLCG1,PTGS2,TNF,TNFRSF1A,TNFRSF1B
Dendritic Cell Maturation	1,63E01	7,23E-02	-0,577	B2M,ICAM1,MAPK1,MAPK14,MAPK8,NFKB1,PLCB4,PLCE1,PLCG1,TNF,TNFRSF1A,TNFRSF1B
IL-6 Signaling	1,22E01	7,26E-02	-1,000	A2M,IL1RL1,MAPK1,MAPK14,MAPK8,NFKB1,TNF,TNFRSF1A,TNFRSF1B
Role of Macrophages, Fibroblasts and Endothelial Cells in Rheumatoid Arthritis	1,17E01	3,7E-02	#NUM!	ICAM1,IL1RL1,MAPK1,MAPK14,NFKB1,PLCB4,PLCE1,PLCG1,TNF,TNFRSF1A,TNFRSF1B
Antioxidant Action of Vitamin C	1,11E01	7,77E-02	0,707	MAPK1,MAPK14,MAPK8,NFKB1,PLCB4,PLCE1,PLCG1,TNF
Hepatic Fibrosis Signaling Pathway	1,08E01	3,09E-02	-0,905	ICAM1,IL1RL1,ITGB1,MAPK1,MAPK14,MAPK8,NFKB1,PLCG1,TNF,TNFRSF1A,TNFRSF1B
Eicosanoid Signaling	1,08E01	1,11E-01	#NUM!	LTA4H,LTB4R2,PTGIR,PTGS1,PTGS2,TBXA2R,TBXAS1
CD40 Signaling	1,08E01	1,09E-01	-0,447	ICAM1,MAPK1,MAPK14,MAPK8,NFKB1,PTGS1,PTGS2
TREM1 Signaling	1,05E01	0.1	-0,378	ICAM1,IL1RL1,ITGB1,MAPK1,NFKB1,PLCG1,TNF
Neuroinflammation Signaling Pathway	1,03E01	3,48E-02	-0,632	B2M,ICAM1,MAPK1,MAPK14,MAPK8,NFKB1,PLCG1,PTGS2,TNF,TNFRSF1A
Endocannabinoid Neuronal Synapse Pathway	1,03E01	6,3E-02	-0,707	CACNA2D1,MAPK1,MAPK14,MAPK8,PLCB4,PLCE1,PLCG1,PTGS2
Role of Osteoblasts, Osteoclasts and Chondrocytes in Rheumatoid Arthritis	10	4,19E-02	#NUM!	IL1RL1,ITGB1,MAPK1,MAPK14,MAPK8,NFKB1,TNF,TNFRSF1A,TNFRSF1B
Glucocorticoid Receptor Signaling	9,76E00	3,04E-02	#NUM!	A2M,ACTB,ADRB2,ICAM1,MAPK1,MAPK14,MAPK8,NFKB1,PTGS2,TNF
HMGB1 Signaling	9,59E00	5,1E-02	-0,707	ICAM1,MAPK1,MAPK14,MAPK8,NFKB1,TNF,TNFRSF1A,TNFRSF1B
Apoptosis Signaling	9,48E00	7,22E-02	1,134	MAPK1,MAPK8,NFKB1,PLCG1,TNF,TNFRSF1A,TNFRSF1B
Germ Cell-Sertoli Cell Junction Signaling	9,42E00	4,85E-02	#NUM!	A2M,ACTB,ITGB1,MAPK1,MAPK14,MAPK8,TNF,TNFRSF1A
PPAR Signaling	9,39E00	0.07	0,378	IL1RL1,MAPK1,NFKB1,PTGS2,TNF,TNFRSF1A,TNFRSF1B
Type I Diabetes Mellitus Signaling	9,27E00	6,73E-02	-1,134	MAPK1,MAPK14,MAPK8,NFKB1,TNF,TNFRSF1A,TNFRSF1B
Acute Phase Response Signaling	9,2E00	4,55E-02	-1,414	A2M,MAPK1,MAPK14,MAPK8,NFKB1,TNF,TNFRSF1A,TNFRSF1B
PPARα/RXRα Activation	9,18E00	4,52E-02	-0,447	IL1RL1,MAPK1,MAPK14,MAPK8,NFKB1,PLCB4,PLCE1,PLCG1
IL-17A Signaling in Gastric Cells	9,17E00	0.2	0,000	MAPK1,MAPK14,MAPK8,NFKB1,TNF
Sertoli Cell-Sertoli Cell Junction Signaling	9,14E00	4,47E-02	#NUM!	A2M,ACTB,ITGB1,MAPK1,MAPK14,MAPK8,TNF,TNFRSF1A
Endothelin-1 Signaling	9,08E00	4,4E-02	-0,707	MAPK1,MAPK14,MAPK8,PLCB4,PLCE1,PLCG1,PTGS1,PTGS2
Production of Nitric Oxide and Reactive Oxygen Species in Macrophages	9,04E00	4,35E-02	-1,414	MAPK1,MAPK14,MAPK8,NFKB1,PLCG1,TNF,TNFRSF1A,TNFRSF1B
ILK Signaling	9,04E00	4,35E-02	-0,707	ACTB,ITGB1,MAPK1,MAPK8,NFKB1,PTGS2,TNF,TNFRSF1A
Leukocyte Extravasation Signaling	8,93E00	4,21E-02	-1,414	ACTB,ICAM1,ITGAM,ITGB1,MAPK1,MAPK14,MAPK8,PLCG1
Adrenomedullin signaling pathway	8,91E00	4,19E-02	-0,707	MAPK1,MAPK14,MAPK8,NFKB1,PLCB4,PLCE1,PLCG1,TNF
14-3-3-mediated Signaling	8,7E00	5,6E-02	-0,378	MAPK1,MAPK8,PLCB4,PLCE1,PLCG1,TNF,TNFRSF1A
Osteoarthritis Pathway	8,7E00	3,94E-02	-0,378	ANXA5,IL1RL1,ITGB1,NFKB1,PTGS2,TNF,TNFRSF1A,TNFRSF1B
IL-10 Signaling	8,7E00	8,82E-02	#NUM!	IL1RL1,MAPK1,MAPK14,MAPK8,NFKB1,TNF
Toll-like Receptor Signaling	8,47E00	8,11E-02	0,000	IL1RL1,MAPK1,MAPK14,MAPK8,NFKB1,TNF
Type II Diabetes Mellitus Signaling	8,38E00	5,04E-02	-0,816	CACNA2D1,MAPK1,MAPK8,NFKB1,TNF,TNFRSF1A,TNFRSF1B
Granulocyte Adhesion and Diapedesis	7,95E00	4,37E-02	#NUM!	ICAM1,IL1RL1,ITGAM,ITGB1,TNF,TNFRSF1A,TNFRSF1B
Death Receptor Signaling	7,95E00	6,67E-02	-0,816	ACTB,MAPK8,NFKB1,TNF,TNFRSF1A,TNFRSF1B
UVA-Induced MAPK Signaling	7,76E00	6,19E-02	-1,000	MAPK1,MAPK14,MAPK8,PLCB4,PLCE1,PLCG1
G-Protein Coupled Receptor Signaling	7,74E00	2,97E-02	#NUM!	ADRB2,MAPK1,NFKB1,PDE4A,PDE4B,PLCB4,PTGIR,TBXA2R
Apelin Cardiomyocyte Signaling Pathway	7,73E00	6,12E-02	-0,816	MAPK1,MAPK14,MAPK8,PLCB4,PLCE1,PLCG1
Paxillin Signaling	7,58E00	5,77E-02	-1,342	ACTB,ITGAM,ITGB1,MAPK1,MAPK14,MAPK8
Hepatic Fibrosis / Hepatic Stellate Cell Activation	7,57E00	3,85E-02	#NUM!	A2M,ICAM1,IL1RL1,NFKB1,TNF,TNFRSF1A,TNFRSF1B
Role of IL-17A in Arthritis	7,41E00	9,26E-02	#NUM!	MAPK1,MAPK14,MAPK8,NFKB1,PTGS2
Cholecystokinin/Gastrin-mediated Signaling	7,31E00	5,22E-02	0,816	MAPK1,MAPK14,MAPK8,PLCB4,PTGS2,TNF
Renin-Angiotensin Signaling	7,29E00	5,17E-02	-0,816	MAPK1,MAPK14,MAPK8,NFKB1,PLCG1,TNF
LXR/RXR Activation	7,18E00	4,96E-02	0,000	IL1RL1,NFKB1,PTGS2,TNF,TNFRSF1A,TNFRSF1B
Induction of Apoptosis by HIV1	7,17E00	8,33E-02	-0,447	MAPK8,NFKB1,TNF,TNFRSF1A,TNFRSF1B
Role of NFAT in Cardiac Hypertrophy	7,15E00	3,35E-02	-1,134	CACNA2D1,MAPK1,MAPK14,MAPK8,PLCB4,PLCE1,PLCG1
Cellular Effects of Sildenafil (Viagra)	7,08E00	4,76E-02	#NUM!	ACTB,PDE4A,PDE4B,PLCB4,PLCE1,PLCG1
Cardiac Hypertrophy Signaling	6,82E00	2,99E-02	-1,134	ADRB2,MAPK1,MAPK14,MAPK8,PLCB4,PLCE1,PLCG1
IL-15 Signaling	6,8E00	7,04E-02	#NUM!	MAPK1,MAPK14,NFKB1,PLCG1,TNF
TNFR2 Signaling	6,71E00	1,38E-01	#NUM!	MAPK8,NFKB1,TNF,TNFRSF1B
Role of MAPK Signaling in the Pathogenesis of Influenza	6,63E00	6,49E-02	#NUM!	MAPK1,MAPK14,MAPK8,PTGS2,TNF
Chemokine Signaling	6,63E00	6,49E-02	-0,447	MAPK1,MAPK14,MAPK8,PLCB4,PLCG1
Protein Kinase A Signaling	6,58E00	2,1E-02	-0,378	MAPK1,NFKB1,PDE4A,PDE4B,PLCB4,PLCE1,PLCG1,PTGS2
IL-17 Signaling	6,54E00	6,25E-02	#NUM!	MAPK1,MAPK14,MAPK8,NFKB1,PTGS2
4-1BB Signaling in T Lymphocytes	6,54E00	1,25E-01	-1,000	MAPK1,MAPK14,MAPK8,NFKB1
Tec Kinase Signaling	6,51E00	3,82E-02	-1,342	ACTB,ITGB1,MAPK8,NFKB1,PLCG1,TNF
Ceramide Signaling	6,36E00	5,75E-02	-0,447	MAPK8,NFKB1,TNF,TNFRSF1A,TNFRSF1B
GNRH Signaling	6,32E00	3,55E-02	0,447	CACNA2D1,MAPK1,MAPK14,MAPK8,NFKB1,PLCB4
CCR5 Signaling in Macrophages	6,29E00	5,56E-02	-1,000	CACNA2D1,MAPK1,MAPK14,MAPK8,PLCG1
Prostanoid Biosynthesis	6,21E00	0.3	#NUM!	PTGS1,PTGS2,TBXAS1
Hepatic Cholestasis	6,19E00	3,37E-02	#NUM!	IL1RL1,MAPK8,NFKB1,TNF,TNFRSF1A,TNFRSF1B
April Mediated Signaling	6,18E00	1,03E-01	-1,000	MAPK1,MAPK14,MAPK8,NFKB1
Role of PKR in Interferon Induction and Antiviral Response	6,13E00	0.1	#NUM!	MAPK14,NFKB1,TNF,TNFRSF1A
MIF Regulation of Innate Immunity	6,09E00	9,76E-02	0,000	MAPK1,MAPK8,NFKB1,PTGS2
B Cell Activating Factor Signaling	6,09E00	9,76E-02	-1,000	MAPK1,MAPK14,MAPK8,NFKB1
PD-1, PD-L1 cancer immunotherapy pathway	6,08E00	5,05E-02	-0,447	B2M,PLCG1,TNF,TNFRSF1A,TNFRSF1B
IL-8 Signaling	5,96E00	3,08E-02	0,447	ICAM1,ITGAM,MAPK1,MAPK8,NFKB1,PTGS2
FAT10 Cancer Signaling Pathway	5,89E00	8,7E-02	-1,000	NFKB1,TNF,TNFRSF1A,TNFRSF1B
HGF Signaling	5,87E00	4,59E-02	-1,000	ITGB1,MAPK1,MAPK8,PLCG1,PTGS2
Integrin Signaling	5,87E00	2,97E-02	-1,633	ACTB,ITGAM,ITGB1,MAPK1,MAPK8,PLCG1
Thrombin Signaling	5,85E00	2,96E-02	-1,633	MAPK1,MAPK14,NFKB1,PLCB4,PLCE1,PLCG1
Phagosome Formation	5,85E00	4,55E-02	#NUM!	ITGAM,ITGB1,PLCB4,PLCE1,PLCG1
TNFR1 Signaling	5,81E00	8,33E-02	0,000	MAPK8,NFKB1,TNF,TNFRSF1A
Apelin Endothelial Signaling Pathway	5,79E00	4,42E-02	0,447	ICAM1,MAPK1,MAPK8,NFKB1,PLCB4
Fc Epsilon RI Signaling	5,77E00	4,39E-02	-1,000	MAPK1,MAPK14,MAPK8,PLCG1,TNF
p38 MAPK Signaling	5,76E00	4,35E-02	-0,447	IL1RL1,MAPK14,TNF,TNFRSF1A,TNFRSF1B
Inhibition of ARE-Mediated mRNA Degradation Pathway	5,68E00	4,2E-02	-1,342	MAPK1,MAPK14,TNF,TNFRSF1A,TNFRSF1B
EGF Signaling	5,6E00	7,41E-02	-1,000	MAPK1,MAPK14,MAPK8,PLCG1
cAMP-mediated signaling	5,6E00	2,67E-02	-0,816	ADRB2,MAPK1,PDE4A,PDE4B,PTGIR,TBXA2R
Cdc42 Signaling	5,58E00	0.04	-1,000	B2M,ITGB1,MAPK1,MAPK14,MAPK8
P2Y Purigenic Receptor Signaling Pathway	5,56E00	3,97E-02	-1,342	MAPK1,NFKB1,PLCB4,PLCE1,PLCG1
Parkinson's Signaling	5,54E00	1,88E-01	#NUM!	MAPK1,MAPK14,MAPK8
IL-12 Signaling and Production in Macrophages	5,49E00	3,85E-02	#NUM!	MAPK1,MAPK14,MAPK8,NFKB1,TNF
Phospholipase C Signaling	5,45E00	2,52E-02	-1,633	ITGB1,MAPK1,NFKB1,PLCB4,PLCE1,PLCG1
PI3K Signaling in B Lymphocytes	5,43E00	3,73E-02	-1,342	MAPK1,NFKB1,PLCB4,PLCE1,PLCG1
Wnt/Ca+ pathway	5,39E00	6,56E-02	-1,000	NFKB1,PLCB4,PLCE1,PLCG1
Colorectal Cancer Metastasis Signaling	5,38E00	2,45E-02	0,000	MAPK1,MAPK8,NFKB1,PTGS2,TNF,TNFRSF1A
Corticotropin Releasing Hormone Signaling	5,34E00	3,57E-02	-1,000	CACNA2D1,MAPK1,MAPK14,PLCG1,PTGS2
IL-17A Signaling in Airway Cells	5,31E00	6,25E-02	-1,000	MAPK1,MAPK14,MAPK8,NFKB1
PKCθ Signaling in T Lymphocytes	5,25E00	3,42E-02	-1,000	CACNA2D1,MAPK1,MAPK8,NFKB1,PLCG1
Melatonin Signaling	5,15E00	5,71E-02	-1,000	MAPK1,PLCB4,PLCE1,PLCG1
Caveolar-mediated Endocytosis Signaling	5,1E00	5,56E-02	#NUM!	ACTB,B2M,ITGAM,ITGB1
GPCR-Mediated Integration of Enteroendocrine Signaling Exemplified by an L Cell	5,1E00	5,56E-02	0,000	ADRB2,PLCB4,PLCE1,PLCG1
Leptin Signaling in Obesity	5,08E00	5,48E-02	#NUM!	MAPK1,PLCB4,PLCE1,PLCG1
Agrin Interactions at Neuromuscular Junction	5,03E00	5,33E-02	-1,000	ACTB,ITGB1,MAPK1,MAPK8
IL-22 Signaling	4,99E00	1,25E-01	#NUM!	MAPK1,MAPK14,MAPK8
Tight Junction Signaling	4,97E00	3,01E-02	#NUM!	ACTB,NFKB1,TNF,TNFRSF1A,TNFRSF1B
Role of JAK family kinases in IL-6-type Cytokine Signaling	4,94E00	1,2E-01	#NUM!	MAPK1,MAPK14,MAPK8
D-myo-inositol (1,4,5)-Trisphosphate Biosynthesis	4,94E00	1,2E-01	#NUM!	PLCB4,PLCE1,PLCG1
Agranulocyte Adhesion and Diapedesis	4,91E00	2,92E-02	#NUM!	ACTB,ICAM1,ITGB1,TNF,TNFRSF1A
PI3K/AKT Signaling	4,91E00	2,92E-02	-1,000	IL1RL1,ITGB1,MAPK1,NFKB1,PTGS2
LPS-stimulated MAPK Signaling	4,88E00	4,88E-02	0,000	MAPK1,MAPK14,MAPK8,NFKB1
NF-κB Signaling	4,88E00	2,87E-02	-0,447	MAPK8,NFKB1,TNF,TNFRSF1A,TNFRSF1B
FGF Signaling	4,85E00	4,82E-02	-1,000	MAPK1,MAPK14,MAPK8,PLCG1
BMP signaling pathway	4,85E00	4,82E-02	-1,000	MAPK1,MAPK14,MAPK8,NFKB1
Crosstalk between Dendritic Cells and Natural Killer Cells	4,79E00	4,65E-02	#NUM!	ACTB,NFKB1,TNF,TNFRSF1B
RANK Signaling in Osteoclasts	4,79E00	4,65E-02	-1,000	MAPK1,MAPK14,MAPK8,NFKB1
Regulation of IL-2 Expression in Activated and Anergic T Lymphocytes	4,79E00	4,65E-02	#NUM!	MAPK1,MAPK8,NFKB1,PLCG1
Synaptic Long Term Depression	4,78E00	2,75E-02	-1,342	CACNA2D1,MAPK1,PLCB4,PLCE1,PLCG1
IL-1 Signaling	4,7E00	4,4E-02	-1,000	MAPK1,MAPK14,MAPK8,NFKB1
RAR Activation	4,68E00	2,62E-02	#NUM!	ACTB,MAPK1,MAPK14,MAPK8,NFKB1
FAK Signaling	4,68E00	4,35E-02	#NUM!	ACTB,ITGB1,MAPK1,PLCG1
ErbB Signaling	4,68E00	4,35E-02	-1,000	MAPK1,MAPK14,MAPK8,PLCG1
Gap Junction Signaling	4,67E00	2,6E-02	#NUM!	ACTB,MAPK1,PLCB4,PLCE1,PLCG1
PAK Signaling	4,62E00	4,21E-02	0,000	ITGB1,MAPK1,MAPK8,TNF
Inhibition of Angiogenesis by TSP1	4,61E00	9,38E-02	#NUM!	MAPK1,MAPK14,MAPK8
MIF-mediated Glucocorticoid Regulation	4,56E00	9,09E-02	#NUM!	MAPK1,NFKB1,PTGS2
CREB Signaling in Neurons	4,55E00	2,46E-02	-1,000	CACNA2D1,MAPK1,PLCB4,PLCE1,PLCG1
Neuropathic Pain Signaling In Dorsal Horn Neurons	4,53E00	0.04	-1,000	MAPK1,PLCB4,PLCE1,PLCG1
LPS/IL-1 Mediated Inhibition of RXR Function	4,5E00	2,4E-02	0,447	IL1RL1,MAPK8,TNF,TNFRSF1A,TNFRSF1B
T Cell Receptor Signaling	4,5E00	3,92E-02	#NUM!	MAPK1,MAPK8,NFKB1,PLCG1
IL-17A Signaling in Fibroblasts	4,49E00	8,57E-02	#NUM!	MAPK1,MAPK14,NFKB1
Sperm Motility	4,46E00	2,36E-02	-0,447	PDE4A,PDE4B,PLCB4,PLCE1,PLCG1
Virus Entry via Endocytic Pathways	4,44E00	3,77E-02	#NUM!	ACTB,B2M,ITGB1,PLCG1
CDK5 Signaling	4,42E00	3,74E-02	#NUM!	ITGB1,MAPK1,MAPK14,MAPK8
Pancreatic Adenocarcinoma Signaling	4,4E00	3,7E-02	0,000	MAPK1,MAPK8,NFKB1,PTGS2
Rac Signaling	4,37E00	3,64E-02	-1,000	ITGB1,MAPK1,MAPK8,NFKB1
GPCR-Mediated Nutrient Sensing in Enteroendocrine Cells	4,36E00	3,6E-02	-1,000	CACNA2D1,PLCB4,PLCE1,PLCG1
NGF Signaling	4,34E00	3,57E-02	-1,000	MAPK1,MAPK8,NFKB1,PLCG1
Sphingosine-1-phosphate Signaling	4,33E00	3,54E-02	-1,000	MAPK1,PLCB4,PLCE1,PLCG1
BAG2 Signaling Pathway	4,31E00	7,5E-02	#NUM!	MAPK1,MAPK14,NFKB1
Molecular Mechanisms of Cancer	4,28E00	1,57E-02	#NUM!	ITGB1,MAPK1,MAPK14,MAPK8,NFKB1,PLCB4
Signaling by Rho Family GTPases	4,22E00	2,09E-02	-1,342	ACTB,ITGB1,MAPK1,MAPK8,NFKB1
iNOS Signaling	4,19E00	6,82E-02	#NUM!	MAPK1,MAPK14,NFKB1
Synaptic Long Term Potentiation	4,14E00	3,17E-02	-1,000	MAPK1,PLCB4,PLCE1,PLCG1
p70S6K Signaling	4,13E00	3,15E-02	-1,000	MAPK1,PLCB4,PLCE1,PLCG1
Gα12/13 Signaling	4,12E00	3,12E-02	0,000	MAPK1,MAPK8,NFKB1,TBXA2R
Cancer Drug Resistance By Drug Efflux	4,07E00	6,25E-02	#NUM!	MAPK1,NFKB1,PTGS2
STAT3 Pathway	4,03E00	2,96E-02	#NUM!	IL1RL1,MAPK1,MAPK14,MAPK8
Aryl Hydrocarbon Receptor Signaling	4	2,92E-02	0,000	MAPK1,MAPK8,NFKB1,TNF
Xenobiotic Metabolism Signaling	4	1,88E-02	#NUM!	MAPK1,MAPK14,MAPK8,NFKB1,TNF
OX40 Signaling Pathway	3,99E00	5,88E-02	#NUM!	B2M,MAPK8,NFKB1
UVB-Induced MAPK Signaling	3,99E00	5,88E-02	#NUM!	MAPK1,MAPK14,MAPK8
UVC-Induced MAPK Signaling	3,99E00	5,88E-02	#NUM!	MAPK1,MAPK14,MAPK8
Role of Pattern Recognition Receptors in Recognition of Bacteria and Viruses	3,92E00	2,78E-02	0,000	MAPK1,MAPK8,NFKB1,TNF
Relaxin Signaling	3,88E00	2,72E-02	#NUM!	MAPK1,NFKB1,PDE4A,PDE4B
Aldosterone Signaling in Epithelial Cells	3,83E00	2,63E-02	-1,000	MAPK1,PLCB4,PLCE1,PLCG1
Gαq Signaling	3,83E00	2,63E-02	-1,000	MAPK1,NFKB1,PLCB4,PLCG1
MSP-RON Signaling Pathway	3,82E00	5,17E-02	#NUM!	ACTB,ITGAM,TNF
Phospholipases	3,82E00	5,17E-02	#NUM!	PLCB4,PLCE1,PLCG1
Activation of IRF by Cytosolic Pattern Recognition Receptors	3,76E00	4,92E-02	#NUM!	MAPK8,NFKB1,TNF
Glioblastoma Multiforme Signaling	3,73E00	2,48E-02	-1,000	MAPK1,PLCB4,PLCE1,PLCG1
T Helper Cell Differentiation	3,66E00	4,55E-02	#NUM!	TNF,TNFRSF1A,TNFRSF1B
Role of NFAT in Regulation of the Immune Response	3,65E00	2,37E-02	-1,000	MAPK1,NFKB1,PLCB4,PLCG1
Growth Hormone Signaling	3,6E00	4,35E-02	#NUM!	A2M,MAPK1,PLCG1
B Cell Receptor Signaling	3,59E00	2,29E-02	-1,000	MAPK1,MAPK14,MAPK8,NFKB1
Erythropoietin Signaling	3,49E00	0.04	#NUM!	MAPK1,NFKB1,PLCG1
GDNF Family Ligand-Receptor Interactions	3,49E00	0.04	#NUM!	MAPK1,MAPK8,PLCG1
Neurotrophin/TRK Signaling	3,49E00	0.04	#NUM!	MAPK1,MAPK8,PLCG1
NRF2-mediated Oxidative Stress Response	3,49E00	2,15E-02	#NUM!	ACTB,MAPK1,MAPK14,MAPK8
Apelin Adipocyte Signaling Pathway	3,44E00	3,85E-02	#NUM!	MAPK1,MAPK14,MAPK8
NF-κB Activation by Viruses	3,4E00	3,7E-02	#NUM!	ITGB1,MAPK1,NFKB1
PEDF Signaling	3,38E00	3,66E-02	#NUM!	MAPK1,MAPK14,NFKB1
PDGF Signaling	3,33E00	3,53E-02	#NUM!	MAPK1,MAPK8,PLCG1
AMPK Signaling	3,31E00	1,92E-02	#NUM!	ACTB,ADRB2,MAPK1,MAPK14
Fcγ Receptor-mediated Phagocytosis in Macrophages and Monocytes	3,26E00	3,33E-02	#NUM!	ACTB,MAPK1,PLCG1
Neuregulin Signaling	3,22E00	3,23E-02	#NUM!	ITGB1,MAPK1,PLCG1
TGF-β Signaling	3,19E00	3,16E-02	#NUM!	MAPK1,MAPK14,MAPK8
VEGF Signaling	3,18E00	3,12E-02	#NUM!	ACTB,MAPK1,PLCG1
Gαs Signaling	3,05E00	2,83E-02	#NUM!	ADRB2,MAPK1,PTGIR
Apelin Liver Signaling Pathway	3,01E00	7,69E-02	#NUM!	MAPK8,TNF
HIF1α Signaling	3	2,7E-02	#NUM!	MAPK1,MAPK14,MAPK8
CD28 Signaling in T Helper Cells	2,99E00	2,68E-02	#NUM!	MAPK8,NFKB1,PLCG1
fMLP Signaling in Neutrophils	2,96E00	2,63E-02	#NUM!	MAPK1,NFKB1,PLCB4
Endocannabinoid Developing Neuron Pathway	2,95E00	2,61E-02	#NUM!	MAPK1,MAPK14,MAPK8
Role of Tissue Factor in Cancer	2,94E00	2,59E-02	#NUM!	ITGB1,MAPK1,MAPK14
CCR3 Signaling in Eosinophils	2,91E00	2,52E-02	#NUM!	MAPK1,MAPK14,PLCB4
G Beta Gamma Signaling	2,89E00	2,48E-02	#NUM!	CACNA2D1,MAPK1,PLCG1
Axonal Guidance Signaling	2,89E00	1,08E-02	#NUM!	ITGB1,MAPK1,PLCB4,PLCE1,PLCG1
G Protein Signaling Mediated by Tubby	2,89E00	6,67E-02	#NUM!	PLCB4,PLCG1
Atherosclerosis Signaling	2,88E00	2,46E-02	#NUM!	ICAM1,NFKB1,TNF
PTEN Signaling	2,86E00	2,42E-02	#NUM!	ITGB1,MAPK1,NFKB1
White Adipose Tissue Browning Pathway	2,84E00	2,38E-02	#NUM!	CACNA2D1,MAPK1,MAPK14
Reelin Signaling in Neurons	2,83E00	2,36E-02	#NUM!	ITGB1,MAPK1,MAPK8
Th2 Pathway	2,82E00	2,34E-02	#NUM!	ICAM1,IL1RL1,NFKB1
IL-9 Signaling	2,8E00	6,06E-02	#NUM!	NFKB1,TNF
Androgen Signaling	2,76E00	2,24E-02	#NUM!	CACNA2D1,MAPK1,NFKB1
Ovarian Cancer Signaling	2,72E00	2,17E-02	#NUM!	MAPK1,PTGS1,PTGS2
Synaptogenesis Signaling Pathway	2,69E00	1,31E-02	#NUM!	CACNA2D1,MAPK1,MAPK14,PLCG1
Gustation Pathway	2,64E00	2,03E-02	#NUM!	CACNA2D1,PDE4A,PDE4B
Regulation of eIF4 and p70S6K Signaling	2,63E00	2,01E-02	#NUM!	ITGB1,MAPK1,MAPK14
D-myo-inositol-5-phosphate Metabolism	2,62E00	0.02	#NUM!	PLCB4,PLCE1,PLCG1
Role of IL-17F in Allergic Inflammatory Airway Diseases	2,61E00	4,88E-02	#NUM!	MAPK1,NFKB1
Allograft Rejection Signaling	2,59E00	4,76E-02	#NUM!	B2M,TNF
tRNA Splicing	2,57E00	4,65E-02	#NUM!	PDE4A,PDE4B
Apelin Pancreas Signaling Pathway	2,57E00	4,65E-02	#NUM!	MAPK8,NFKB1
IL-23 Signaling Pathway	2,55E00	4,55E-02	#NUM!	NFKB1,TNF
Dopamine-DARPP32 Feedback in cAMP Signaling	2,55E00	1,89E-02	#NUM!	PLCB4,PLCE1,PLCG1
Th1 and Th2 Activation Pathway	2,54E00	1,87E-02	#NUM!	ICAM1,IL1RL1,NFKB1
CXCR4 Signaling	2,51E00	1,83E-02	#NUM!	MAPK1,MAPK8,PLCB4
T Cell Exhaustion Signaling Pathway	2,5E00	1,82E-02	#NUM!	MAPK1,MAPK8,PLCG1
Amyloid Processing	2,46E00	4,08E-02	#NUM!	MAPK1,MAPK14
CD27 Signaling in Lymphocytes	2,41E00	3,85E-02	#NUM!	MAPK8,NFKB1
Lymphotoxin β Receptor Signaling	2,39E00	3,77E-02	#NUM!	MAPK1,NFKB1
Systemic Lupus Erythematosus Signaling	2,37E00	1,63E-02	#NUM!	MAPK1,PLCG1,TNF
ERK/MAPK Signaling	2,34E00	1,59E-02	#NUM!	ITGB1,MAPK1,PLCG1
Semaphorin Signaling in Neurons	2,33E00	3,51E-02	#NUM!	ITGB1,MAPK1
Superpathway of Inositol Phosphate Compounds	2,33E00	1,57E-02	#NUM!	PLCB4,PLCE1,PLCG1
IL-2 Signaling	2,29E00	3,33E-02	#NUM!	MAPK1,MAPK8
Role of PI3K/AKT Signaling in the Pathogenesis of Influenza	2,28E00	3,28E-02	#NUM!	MAPK1,NFKB1
NADH Repair	2,27E00	3,33E-01	#NUM!	GAPDH
Thrombopoietin Signaling	2,25E00	3,17E-02	#NUM!	MAPK1,PLCG1
Regulation of Cellular Mechanics by Calpain Protease	2,25E00	3,17E-02	#NUM!	ITGB1,MAPK1
Pyridoxal 5'-phosphate Salvage Pathway	2,24E00	3,12E-02	#NUM!	MAPK1,MAPK8
ErbB4 Signaling	2,22E00	3,08E-02	#NUM!	MAPK1,PLCG1
Systemic Lupus Erythematosus In T Cell Signaling Pathway	2,21E00	1,42E-02	#NUM!	B2M,MAPK1,PLCG1
Actin Cytoskeleton Signaling	2,2E00	1,42E-02	#NUM!	ACTB,ITGB1,MAPK1
IL-7 Signaling Pathway	2,16E00	2,86E-02	#NUM!	MAPK1,MAPK14
Small Cell Lung Cancer Signaling	2,15E00	2,82E-02	#NUM!	NFKB1,PTGS2
Airway Inflammation in Asthma	2,15E00	2,5E-01	#NUM!	TNF
Non-Small Cell Lung Cancer Signaling	2,14E00	2,78E-02	#NUM!	MAPK1,PLCG1
Estrogen-Dependent Breast Cancer Signaling	2,12E00	2,74E-02	#NUM!	MAPK1,NFKB1
Huntington's Disease Signaling	2,1E00	1,3E-02	#NUM!	MAPK1,MAPK8,PLCB4
FcγRIIB Signaling in B Lymphocytes	2,1E00	2,67E-02	#NUM!	CACNA2D1,MAPK8
Macropinocytosis Signaling	2,09E00	2,63E-02	#NUM!	ITGB1,PLCG1
FLT3 Signaling in Hematopoietic Progenitor Cells	2,07E00	2,56E-02	#NUM!	MAPK1,MAPK14
JAK/Stat Signaling	2,06E00	2,53E-02	#NUM!	MAPK1,NFKB1
Prolactin Signaling	2,05E00	2,5E-02	#NUM!	MAPK1,PLCG1
Communication between Innate and Adaptive Immune Cells	2,05E00	2,5E-02	#NUM!	B2M,TNF
Altered T Cell and B Cell Signaling in Rheumatoid Arthritis	2,05E00	2,5E-02	#NUM!	NFKB1,TNF
Opioid Signaling Pathway	2,04E00	1,24E-02	#NUM!	CACNA2D1,MAPK1,NFKB1
VEGF Family Ligand-Receptor Interactions	2,03E00	2,44E-02	#NUM!	MAPK1,PLCG1
HER-2 Signaling in Breast Cancer	2,02E00	2,41E-02	#NUM!	ITGB1,PLCG1
CTLA4 Signaling in Cytotoxic T Lymphocytes	1,99E00	2,33E-02	#NUM!	B2M,PLCG1
Acute Myeloid Leukemia Signaling	1,98E00	2,3E-02	#NUM!	MAPK1,NFKB1
Regulation of Actin-based Motility by Rho	1,97E00	2,27E-02	#NUM!	ACTB,ITGB1
Prostate Cancer Signaling	1,97E00	2,27E-02	#NUM!	MAPK1,NFKB1
Systemic Lupus Erythematosus In B Cell Signaling Pathway	1,96E00	1,16E-02	#NUM!	MAPK1,NFKB1,TNF
α-Adrenergic Signaling	1,92E00	2,15E-02	#NUM!	MAPK1,PLCG1
Melanocyte Development and Pigmentation Signaling	1,92E00	2,15E-02	#NUM!	MAPK1,PLCG1
Sirtuin Signaling Pathway	1,92E00	1,12E-02	#NUM!	MAPK1,NFKB1,TNF
Senescence Pathway	1,91E00	1,11E-02	#NUM!	MAPK1,MAPK14,NFKB1
Salvage Pathways of Pyrimidine Ribonucleotides	1,9E00	2,11E-02	#NUM!	MAPK1,MAPK8
ATM Signaling	1,9E00	2,08E-02	#NUM!	MAPK14,MAPK8
p53 Signaling	1,88E00	2,04E-02	#NUM!	MAPK14,MAPK8
Sumoylation Pathway	1,87E00	2,02E-02	#NUM!	MAPK8,NFKB1
Chronic Myeloid Leukemia Signaling	1,85E00	1,98E-02	#NUM!	MAPK1,NFKB1
Mouse Embryonic Stem Cell Pluripotency	1,85E00	1,98E-02	#NUM!	MAPK1,MAPK14
Airway Pathology in Chronic Obstructive Pulmonary Disease	1,85E00	1,25E-01	#NUM!	TNF
iCOS-iCOSL Signaling in T Helper Cells	1,84E00	1,94E-02	#NUM!	NFKB1,PLCG1
IGF-1 Signaling	1,84E00	1,94E-02	#NUM!	MAPK1,MAPK8
Glioma Signaling	1,8E00	1,85E-02	#NUM!	MAPK1,PLCG1
Th1 Pathway	1,79E00	1,82E-02	#NUM!	ICAM1,NFKB1
Natural Killer Cell Signaling	1,76E00	1,77E-02	#NUM!	MAPK1,PLCG1
Calcium Transport I	1,75E00	0.1	#NUM!	ANXA5
Gαi Signaling	1,69E00	1,61E-02	#NUM!	MAPK1,TBXA2R
FXR/RXR Activation	1,68E00	1,6E-02	#NUM!	MAPK8,TNF
Leukotriene Biosynthesis	1,67E00	8,33E-02	#NUM!	LTA4H
Adipogenesis pathway	1,66E00	1,56E-02	#NUM!	TNF,TNFRSF1A
Insulin Receptor Signaling	1,62E00	1,49E-02	#NUM!	MAPK1,MAPK8
Cardiac β-adrenergic Signaling	1,59E00	1,43E-02	#NUM!	PDE4A,PDE4B
Endocannabinoid Cancer Inhibition Pathway	1,58E00	1,41E-02	#NUM!	MAPK1,MAPK14
HOTAIR Regulatory Pathway	1,55E00	1,37E-02	#NUM!	ICAM1,NFKB1
Fatty Acid α-oxidation	1,55E00	6,25E-02	#NUM!	PTGS2
FAT10 Signaling Pathway	1,52E00	5,88E-02	#NUM!	TNF
Differential Regulation of Cytokine Production in Macrophages and T Helper Cells by IL-17A and IL-17F	1,5E00	5,56E-02	#NUM!	TNF
Maturity Onset Diabetes of Young (MODY) Signaling	1,45E00	0.05	#NUM!	GAPDH
Inflammasome pathway	1,45E00	0.05	#NUM!	NFKB1
Endoplasmic Reticulum Stress Pathway	1,43E00	4,76E-02	#NUM!	MAPK8
Lipid Antigen Presentation by CD1	1,41E00	4,55E-02	#NUM!	B2M
RhoGDI Signaling	1,41E00	1,14E-02	#NUM!	ACTB,ITGB1
Ephrin Receptor Signaling	1,4E00	1,13E-02	#NUM!	ITGB1,MAPK1
Differential Regulation of Cytokine Production in Intestinal Epithelial Cells by IL-17A and IL-17F	1,39E00	4,35E-02	#NUM!	TNF
Tumoricidal Function of Hepatic Natural Killer Cells	1,38E00	4,17E-02	#NUM!	ICAM1
Role of JAK1, JAK2 and TYK2 in Interferon Signaling	1,38E00	4,17E-02	#NUM!	NFKB1
Glycolysis I	1,38E00	4,17E-02	#NUM!	GAPDH
Regulation of the Epithelial-Mesenchymal Transition Pathway	1,36E00	1,08E-02	#NUM!	MAPK1,NFKB1
Gluconeogenesis I	1,36E00	0.04	#NUM!	GAPDH
Antiproliferative Role of TOB in T Cell Signaling	1,34E00	3,85E-02	#NUM!	MAPK1
Clathrin-mediated Endocytosis Signaling	1,34E00	1,04E-02	#NUM!	ACTB,ITGB1
Calcium Signaling	1,33E00	1,03E-02	#NUM!	CACNA2D1,MAPK1
Breast Cancer Regulation by Stathmin1	1,32E00	1,02E-02	#NUM!	MAPK1,PLCB4
EIF2 Signaling	1,29E00	9,76E-03	#NUM!	ACTB,MAPK1
Cytotoxic T Lymphocyte-mediated Apoptosis of Target Cells	1,27E00	3,23E-02	#NUM!	B2M
TWEAK Signaling	1,23E00	2,94E-02	#NUM!	NFKB1
Coagulation System	1,22E00	2,86E-02	#NUM!	A2M
Antigen Presentation Pathway	1,2E00	2,78E-02	#NUM!	B2M
Complement System	1,2E00	2,78E-02	#NUM!	ITGAM
Inhibition of Matrix Metalloproteases	1,18E00	2,63E-02	#NUM!	A2M
nNOS Signaling in Skeletal Muscle Cells	1,16E00	2,5E-02	#NUM!	CACNA2D1
Mechanisms of Viral Exit from Host Cells	1,15E00	2,44E-02	#NUM!	ACTB
Graft-versus-Host Disease Signaling	1,15E00	2,44E-02	#NUM!	TNF
Role of Hypercytokinemia/hyperchemokinemia in the Pathogenesis of Influenza	1,15E00	2,44E-02	#NUM!	TNF
Role of RIG1-like Receptors in Antiviral Innate Immunity	1,14E00	2,38E-02	#NUM!	NFKB1
Oncostatin M Signaling	1,13E00	2,33E-02	#NUM!	MAPK1
Stearate Biosynthesis I (Animals)	1,13E00	2,33E-02	#NUM!	TBXAS1
PFKFB4 Signaling Pathway	1,1E00	2,17E-02	#NUM!	MAPK1
Melanoma Signaling	1,07E00	0.02	#NUM!	MAPK1
Thyroid Cancer Signaling	1,07E00	0.02	#NUM!	MAPK1
Role of Cytokines in Mediating Communication between Immune Cells	1,05E00	1,92E-02	#NUM!	TNF
Unfolded protein response	1,03E00	1,82E-02	#NUM!	MAPK8
CNTF Signaling	1,02E00	1,79E-02	#NUM!	MAPK1
Calcium-induced T Lymphocyte Apoptosis	1,01E00	1,75E-02	#NUM!	PLCG1
Endometrial Cancer Signaling	1	1,69E-02	#NUM!	MAPK1
PCP pathway	9,91E-01	1,67E-02	#NUM!	MAPK8
SPINK1 General Cancer Pathway	9,83E-01	1,64E-02	#NUM!	MAPK1
PXR/RXR Activation	9,79E-01	1,61E-02	#NUM!	TNF
ErbB2-ErbB3 Signaling	9,71E-01	1,59E-02	#NUM!	MAPK1
Myc Mediated Apoptosis Signaling	9,67E-01	1,56E-02	#NUM!	MAPK8
Netrin Signaling	9,59E-01	1,54E-02	#NUM!	CACNA2D1
Remodeling of Epithelial Adherens Junctions	9,59E-01	1,54E-02	#NUM!	ACTB
Role of JAK1 and JAK3 in γc Cytokine Signaling	9,47E-01	1,49E-02	#NUM!	MAPK1
Actin Nucleation by ARP-WASP Complex	9,36E-01	1,45E-02	#NUM!	ITGB1
GM-CSF Signaling	9,36E-01	1,45E-02	#NUM!	MAPK1
Glioma Invasiveness Signaling	9,17E-01	1,39E-02	#NUM!	MAPK1
Ephrin B Signaling	9,17E-01	1,39E-02	#NUM!	MAPK1
Angiopoietin Signaling	9,07E-01	1,35E-02	#NUM!	NFKB1
Antiproliferative Role of Somatostatin Receptor 2	9,07E-01	1,35E-02	#NUM!	MAPK1
Th17 Activation Pathway	9,07E-01	1,35E-02	#NUM!	NFKB1
VDR/RXR Activation	8,89E-01	1,3E-02	#NUM!	IL1RL1
Renal Cell Carcinoma Signaling	8,89E-01	1,3E-02	#NUM!	MAPK1
Role of BRCA1 in DNA Damage Response	8,79E-01	1,27E-02	#NUM!	ACTB
IL-3 Signaling	8,79E-01	1,27E-02	#NUM!	MAPK1
Factors Promoting Cardiogenesis in Vertebrates	8,27E-01	1,11E-02	#NUM!	MAPK14
Nitric Oxide Signaling in the Cardiovascular System	8,1E-01	1,06E-02	#NUM!	MAPK1
GABA Receptor Signaling	8,1E-01	1,06E-02	#NUM!	CACNA2D1
Bladder Cancer Signaling	8,01E-01	1,04E-02	#NUM!	MAPK1
SAPK/JNK Signaling	7,93E-01	1,02E-02	#NUM!	MAPK8
Telomerase Signaling	7,72E-01	9,71E-03	#NUM!	MAPK1
Role of NANOG in Mammalian Embryonic Stem Cell Pluripotency	7,26E-01	8,62E-03	#NUM!	MAPK1
IL-15 Production	7,19E-01	8,47E-03	#NUM!	NFKB1
RhoA Signaling	7,1E-01	8,26E-03	#NUM!	ACTB
Iron homeostasis signaling pathway	6,84E-01	7,75E-03	#NUM!	MAPK1
Estrogen Receptor Signaling	6,7E-01	7,46E-03	#NUM!	MAPK1
Hereditary Breast Cancer Signaling	6,64E-01	7,35E-03	#NUM!	ACTB
Phagosome Maturation	6,6E-01	7,25E-03	#NUM!	B2M
Epithelial Adherens Junction Signaling	6,29E-01	6,71E-03	#NUM!	ACTB
eNOS Signaling	6,22E-01	6,58E-03	#NUM!	PLCG1
Mitochondrial Dysfunction	6,16E-01	6,49E-03	#NUM!	MAPK8
mTOR Signaling	5,21E-01	5,03E-03	#NUM!	MAPK1
Protein Ubiquitination Pathway	4,2E-01	3,77E-03	#NUM!	B2M

## Sheet: B-ELNs TNF-a
Supplemtal Table S1. Enrichment canonical pathways in Ea.hy926 pretreated with B-ELNs and then treated with TNF-α
Ingenuity Canonical Pathways	-log(p-value)	Ratio	z-score	Molecules
Cardiac Hypertrophy Signaling (Enhanced)	1,67E01	3,37E-02	1,000	ADRB2,IL1RL1,ITGB1,MAPK1,MAPK14,MAPK8,NFKB1,PDE4A,PDE4B,PLCB4,PLCE1,PLCG1,PTGS2,TNF,TNFRSF1A,TNFRSF1B
Dendritic Cell Maturation	1,63E01	7,23E-02	1,732	B2M,ICAM1,MAPK1,MAPK14,MAPK8,NFKB1,PLCB4,PLCE1,PLCG1,TNF,TNFRSF1A,TNFRSF1B
IL-6 Signaling	1,22E01	7,26E-02	1,000	A2M,IL1RL1,MAPK1,MAPK14,MAPK8,NFKB1,TNF,TNFRSF1A,TNFRSF1B
Role of Macrophages, Fibroblasts and Endothelial Cells in Rheumatoid Arthritis	1,17E01	3,7E-02	#NUM!	ICAM1,IL1RL1,MAPK1,MAPK14,NFKB1,PLCB4,PLCE1,PLCG1,TNF,TNFRSF1A,TNFRSF1B
Antioxidant Action of Vitamin C	1,11E01	7,77E-02	-0,707	MAPK1,MAPK14,MAPK8,NFKB1,PLCB4,PLCE1,PLCG1,TNF
Hepatic Fibrosis Signaling Pathway	1,08E01	3,09E-02	1,508	ICAM1,IL1RL1,ITGB1,MAPK1,MAPK14,MAPK8,NFKB1,PLCG1,TNF,TNFRSF1A,TNFRSF1B
Eicosanoid Signaling	1,08E01	1,11E-01	#NUM!	LTA4H,LTB4R2,PTGIR,PTGS1,PTGS2,TBXA2R,TBXAS1
CD40 Signaling	1,08E01	1,09E-01	0,447	ICAM1,MAPK1,MAPK14,MAPK8,NFKB1,PTGS1,PTGS2
TREM1 Signaling	1,05E01	0.1	1,134	ICAM1,IL1RL1,ITGB1,MAPK1,NFKB1,PLCG1,TNF
Neuroinflammation Signaling Pathway	1,03E01	3,48E-02	1,265	B2M,ICAM1,MAPK1,MAPK14,MAPK8,NFKB1,PLCG1,PTGS2,TNF,TNFRSF1A
Endocannabinoid Neuronal Synapse Pathway	1,03E01	6,3E-02	0,707	CACNA2D1,MAPK1,MAPK14,MAPK8,PLCB4,PLCE1,PLCG1,PTGS2
Role of Osteoblasts, Osteoclasts and Chondrocytes in Rheumatoid Arthritis	10	4,19E-02	#NUM!	IL1RL1,ITGB1,MAPK1,MAPK14,MAPK8,NFKB1,TNF,TNFRSF1A,TNFRSF1B
Glucocorticoid Receptor Signaling	9,76E00	3,04E-02	#NUM!	A2M,ACTB,ADRB2,ICAM1,MAPK1,MAPK14,MAPK8,NFKB1,PTGS2,TNF
HMGB1 Signaling	9,59E00	5,1E-02	1,414	ICAM1,MAPK1,MAPK14,MAPK8,NFKB1,TNF,TNFRSF1A,TNFRSF1B
Apoptosis Signaling	9,48E00	7,22E-02	1,134	MAPK1,MAPK8,NFKB1,PLCG1,TNF,TNFRSF1A,TNFRSF1B
Germ Cell-Sertoli Cell Junction Signaling	9,42E00	4,85E-02	#NUM!	A2M,ACTB,ITGB1,MAPK1,MAPK14,MAPK8,TNF,TNFRSF1A
PPAR Signaling	9,39E00	0.07	-1,890	IL1RL1,MAPK1,NFKB1,PTGS2,TNF,TNFRSF1A,TNFRSF1B
Type I Diabetes Mellitus Signaling	9,27E00	6,73E-02	1,134	MAPK1,MAPK14,MAPK8,NFKB1,TNF,TNFRSF1A,TNFRSF1B
Acute Phase Response Signaling	9,2E00	4,55E-02	0,707	A2M,MAPK1,MAPK14,MAPK8,NFKB1,TNF,TNFRSF1A,TNFRSF1B
PPARα/RXRα Activation	9,18E00	4,52E-02	-1,342	IL1RL1,MAPK1,MAPK14,MAPK8,NFKB1,PLCB4,PLCE1,PLCG1
IL-17A Signaling in Gastric Cells	9,17E00	0.2	1,000	MAPK1,MAPK14,MAPK8,NFKB1,TNF
Sertoli Cell-Sertoli Cell Junction Signaling	9,14E00	4,47E-02	#NUM!	A2M,ACTB,ITGB1,MAPK1,MAPK14,MAPK8,TNF,TNFRSF1A
Endothelin-1 Signaling	9,08E00	4,4E-02	0,707	MAPK1,MAPK14,MAPK8,PLCB4,PLCE1,PLCG1,PTGS1,PTGS2
Production of Nitric Oxide and Reactive Oxygen Species in Macrophages	9,04E00	4,35E-02	1,414	MAPK1,MAPK14,MAPK8,NFKB1,PLCG1,TNF,TNFRSF1A,TNFRSF1B
ILK Signaling	9,04E00	4,35E-02	1,414	ACTB,ITGB1,MAPK1,MAPK8,NFKB1,PTGS2,TNF,TNFRSF1A
Leukocyte Extravasation Signaling	8,93E00	4,21E-02	1,414	ACTB,ICAM1,ITGAM,ITGB1,MAPK1,MAPK14,MAPK8,PLCG1
Adrenomedullin signaling pathway	8,91E00	4,19E-02	0,707	MAPK1,MAPK14,MAPK8,NFKB1,PLCB4,PLCE1,PLCG1,TNF
14-3-3-mediated Signaling	8,7E00	5,6E-02	1,890	MAPK1,MAPK8,PLCB4,PLCE1,PLCG1,TNF,TNFRSF1A
Osteoarthritis Pathway	8,7E00	3,94E-02	1,134	ANXA5,IL1RL1,ITGB1,NFKB1,PTGS2,TNF,TNFRSF1A,TNFRSF1B
IL-10 Signaling	8,7E00	8,82E-02	#NUM!	IL1RL1,MAPK1,MAPK14,MAPK8,NFKB1,TNF
Toll-like Receptor Signaling	8,47E00	8,11E-02	1,000	IL1RL1,MAPK1,MAPK14,MAPK8,NFKB1,TNF
Type II Diabetes Mellitus Signaling	8,38E00	5,04E-02	1,633	CACNA2D1,MAPK1,MAPK8,NFKB1,TNF,TNFRSF1A,TNFRSF1B
Granulocyte Adhesion and Diapedesis	7,95E00	4,37E-02	#NUM!	ICAM1,IL1RL1,ITGAM,ITGB1,TNF,TNFRSF1A,TNFRSF1B
Death Receptor Signaling	7,95E00	6,67E-02	1,633	ACTB,MAPK8,NFKB1,TNF,TNFRSF1A,TNFRSF1B
UVA-Induced MAPK Signaling	7,76E00	6,19E-02	1,000	MAPK1,MAPK14,MAPK8,PLCB4,PLCE1,PLCG1
G-Protein Coupled Receptor Signaling	7,74E00	2,97E-02	#NUM!	ADRB2,MAPK1,NFKB1,PDE4A,PDE4B,PLCB4,PTGIR,TBXA2R
Apelin Cardiomyocyte Signaling Pathway	7,73E00	6,12E-02	0,816	MAPK1,MAPK14,MAPK8,PLCB4,PLCE1,PLCG1
Paxillin Signaling	7,58E00	5,77E-02	0,447	ACTB,ITGAM,ITGB1,MAPK1,MAPK14,MAPK8
Hepatic Fibrosis / Hepatic Stellate Cell Activation	7,57E00	3,85E-02	#NUM!	A2M,ICAM1,IL1RL1,NFKB1,TNF,TNFRSF1A,TNFRSF1B
Role of IL-17A in Arthritis	7,41E00	9,26E-02	#NUM!	MAPK1,MAPK14,MAPK8,NFKB1,PTGS2
Cholecystokinin/Gastrin-mediated Signaling	7,31E00	5,22E-02	1,633	MAPK1,MAPK14,MAPK8,PLCB4,PTGS2,TNF
Renin-Angiotensin Signaling	7,29E00	5,17E-02	0,816	MAPK1,MAPK14,MAPK8,NFKB1,PLCG1,TNF
LXR/RXR Activation	7,18E00	4,96E-02	-1,633	IL1RL1,NFKB1,PTGS2,TNF,TNFRSF1A,TNFRSF1B
Induction of Apoptosis by HIV1	7,17E00	8,33E-02	1,342	MAPK8,NFKB1,TNF,TNFRSF1A,TNFRSF1B
Role of NFAT in Cardiac Hypertrophy	7,15E00	3,35E-02	0,378	CACNA2D1,MAPK1,MAPK14,MAPK8,PLCB4,PLCE1,PLCG1
Cellular Effects of Sildenafil (Viagra)	7,08E00	4,76E-02	#NUM!	ACTB,PDE4A,PDE4B,PLCB4,PLCE1,PLCG1
Cardiac Hypertrophy Signaling	6,82E00	2,99E-02	0,378	ADRB2,MAPK1,MAPK14,MAPK8,PLCB4,PLCE1,PLCG1
IL-15 Signaling	6,8E00	7,04E-02	#NUM!	MAPK1,MAPK14,NFKB1,PLCG1,TNF
TNFR2 Signaling	6,71E00	1,38E-01	#NUM!	MAPK8,NFKB1,TNF,TNFRSF1B
Role of MAPK Signaling in the Pathogenesis of Influenza	6,63E00	6,49E-02	#NUM!	MAPK1,MAPK14,MAPK8,PTGS2,TNF
Chemokine Signaling	6,63E00	6,49E-02	1,342	MAPK1,MAPK14,MAPK8,PLCB4,PLCG1
Protein Kinase A Signaling	6,58E00	2,1E-02	1,134	MAPK1,NFKB1,PDE4A,PDE4B,PLCB4,PLCE1,PLCG1,PTGS2
IL-17 Signaling	6,54E00	6,25E-02	#NUM!	MAPK1,MAPK14,MAPK8,NFKB1,PTGS2
4-1BB Signaling in T Lymphocytes	6,54E00	1,25E-01	0,000	MAPK1,MAPK14,MAPK8,NFKB1
Tec Kinase Signaling	6,51E00	3,82E-02	0,447	ACTB,ITGB1,MAPK8,NFKB1,PLCG1,TNF
Ceramide Signaling	6,36E00	5,75E-02	1,342	MAPK8,NFKB1,TNF,TNFRSF1A,TNFRSF1B
GNRH Signaling	6,32E00	3,55E-02	1,342	CACNA2D1,MAPK1,MAPK14,MAPK8,NFKB1,PLCB4
CCR5 Signaling in Macrophages	6,29E00	5,56E-02	1,000	CACNA2D1,MAPK1,MAPK14,MAPK8,PLCG1
Prostanoid Biosynthesis	6,21E00	0.3	#NUM!	PTGS1,PTGS2,TBXAS1
Hepatic Cholestasis	6,19E00	3,37E-02	#NUM!	IL1RL1,MAPK8,NFKB1,TNF,TNFRSF1A,TNFRSF1B
April Mediated Signaling	6,18E00	1,03E-01	0,000	MAPK1,MAPK14,MAPK8,NFKB1
Role of PKR in Interferon Induction and Antiviral Response	6,13E00	0.1	#NUM!	MAPK14,NFKB1,TNF,TNFRSF1A
MIF Regulation of Innate Immunity	6,09E00	9,76E-02	1,000	MAPK1,MAPK8,NFKB1,PTGS2
B Cell Activating Factor Signaling	6,09E00	9,76E-02	0,000	MAPK1,MAPK14,MAPK8,NFKB1
PD-1, PD-L1 cancer immunotherapy pathway	6,08E00	5,05E-02	0,447	B2M,PLCG1,TNF,TNFRSF1A,TNFRSF1B
IL-8 Signaling	5,96E00	3,08E-02	2,236	ICAM1,ITGAM,MAPK1,MAPK8,NFKB1,PTGS2
FAT10 Cancer Signaling Pathway	5,89E00	8,7E-02	1,000	NFKB1,TNF,TNFRSF1A,TNFRSF1B
HGF Signaling	5,87E00	4,59E-02	1,000	ITGB1,MAPK1,MAPK8,PLCG1,PTGS2
Integrin Signaling	5,87E00	2,97E-02	1,633	ACTB,ITGAM,ITGB1,MAPK1,MAPK8,PLCG1
Thrombin Signaling	5,85E00	2,96E-02	0,000	MAPK1,MAPK14,NFKB1,PLCB4,PLCE1,PLCG1
Phagosome Formation	5,85E00	4,55E-02	#NUM!	ITGAM,ITGB1,PLCB4,PLCE1,PLCG1
TNFR1 Signaling	5,81E00	8,33E-02	1,000	MAPK8,NFKB1,TNF,TNFRSF1A
Apelin Endothelial Signaling Pathway	5,79E00	4,42E-02	1,342	ICAM1,MAPK1,MAPK8,NFKB1,PLCB4
Fc Epsilon RI Signaling	5,77E00	4,39E-02	1,000	MAPK1,MAPK14,MAPK8,PLCG1,TNF
p38 MAPK Signaling	5,76E00	4,35E-02	1,342	IL1RL1,MAPK14,TNF,TNFRSF1A,TNFRSF1B
Inhibition of ARE-Mediated mRNA Degradation Pathway	5,68E00	4,2E-02	1,342	MAPK1,MAPK14,TNF,TNFRSF1A,TNFRSF1B
EGF Signaling	5,6E00	7,41E-02	1,000	MAPK1,MAPK14,MAPK8,PLCG1
cAMP-mediated signaling	5,6E00	2,67E-02	-0,816	ADRB2,MAPK1,PDE4A,PDE4B,PTGIR,TBXA2R
Cdc42 Signaling	5,58E00	0.04	0,000	B2M,ITGB1,MAPK1,MAPK14,MAPK8
P2Y Purigenic Receptor Signaling Pathway	5,56E00	3,97E-02	0,447	MAPK1,NFKB1,PLCB4,PLCE1,PLCG1
Parkinson's Signaling	5,54E00	1,88E-01	#NUM!	MAPK1,MAPK14,MAPK8
IL-12 Signaling and Production in Macrophages	5,49E00	3,85E-02	#NUM!	MAPK1,MAPK14,MAPK8,NFKB1,TNF
Phospholipase C Signaling	5,45E00	2,52E-02	0,000	ITGB1,MAPK1,NFKB1,PLCB4,PLCE1,PLCG1
PI3K Signaling in B Lymphocytes	5,43E00	3,73E-02	0,447	MAPK1,NFKB1,PLCB4,PLCE1,PLCG1
Wnt/Ca+ pathway	5,39E00	6,56E-02	0,000	NFKB1,PLCB4,PLCE1,PLCG1
Colorectal Cancer Metastasis Signaling	5,38E00	2,45E-02	1,633	MAPK1,MAPK8,NFKB1,PTGS2,TNF,TNFRSF1A
Corticotropin Releasing Hormone Signaling	5,34E00	3,57E-02	1,000	CACNA2D1,MAPK1,MAPK14,PLCG1,PTGS2
IL-17A Signaling in Airway Cells	5,31E00	6,25E-02	0,000	MAPK1,MAPK14,MAPK8,NFKB1
PKCθ Signaling in T Lymphocytes	5,25E00	3,42E-02	1,000	CACNA2D1,MAPK1,MAPK8,NFKB1,PLCG1
Melatonin Signaling	5,15E00	5,71E-02	1,000	MAPK1,PLCB4,PLCE1,PLCG1
Caveolar-mediated Endocytosis Signaling	5,1E00	5,56E-02	#NUM!	ACTB,B2M,ITGAM,ITGB1
GPCR-Mediated Integration of Enteroendocrine Signaling Exemplified by an L Cell	5,1E00	5,56E-02	-1,000	ADRB2,PLCB4,PLCE1,PLCG1
Leptin Signaling in Obesity	5,08E00	5,48E-02	#NUM!	MAPK1,PLCB4,PLCE1,PLCG1
Agrin Interactions at Neuromuscular Junction	5,03E00	5,33E-02	1,000	ACTB,ITGB1,MAPK1,MAPK8
IL-22 Signaling	4,99E00	1,25E-01	#NUM!	MAPK1,MAPK14,MAPK8
Tight Junction Signaling	4,97E00	3,01E-02	#NUM!	ACTB,NFKB1,TNF,TNFRSF1A,TNFRSF1B
Role of JAK family kinases in IL-6-type Cytokine Signaling	4,94E00	1,2E-01	#NUM!	MAPK1,MAPK14,MAPK8
D-myo-inositol (1,4,5)-Trisphosphate Biosynthesis	4,94E00	1,2E-01	#NUM!	PLCB4,PLCE1,PLCG1
Agranulocyte Adhesion and Diapedesis	4,91E00	2,92E-02	#NUM!	ACTB,ICAM1,ITGB1,TNF,TNFRSF1A
PI3K/AKT Signaling	4,91E00	2,92E-02	0,000	IL1RL1,ITGB1,MAPK1,NFKB1,PTGS2
LPS-stimulated MAPK Signaling	4,88E00	4,88E-02	1,000	MAPK1,MAPK14,MAPK8,NFKB1
NF-κB Signaling	4,88E00	2,87E-02	1,342	MAPK8,NFKB1,TNF,TNFRSF1A,TNFRSF1B
FGF Signaling	4,85E00	4,82E-02	1,000	MAPK1,MAPK14,MAPK8,PLCG1
BMP signaling pathway	4,85E00	4,82E-02	0,000	MAPK1,MAPK14,MAPK8,NFKB1
Crosstalk between Dendritic Cells and Natural Killer Cells	4,79E00	4,65E-02	#NUM!	ACTB,NFKB1,TNF,TNFRSF1B
RANK Signaling in Osteoclasts	4,79E00	4,65E-02	0,000	MAPK1,MAPK14,MAPK8,NFKB1
Regulation of IL-2 Expression in Activated and Anergic T Lymphocytes	4,79E00	4,65E-02	#NUM!	MAPK1,MAPK8,NFKB1,PLCG1
Synaptic Long Term Depression	4,78E00	2,75E-02	0,447	CACNA2D1,MAPK1,PLCB4,PLCE1,PLCG1
IL-1 Signaling	4,7E00	4,4E-02	0,000	MAPK1,MAPK14,MAPK8,NFKB1
RAR Activation	4,68E00	2,62E-02	#NUM!	ACTB,MAPK1,MAPK14,MAPK8,NFKB1
FAK Signaling	4,68E00	4,35E-02	#NUM!	ACTB,ITGB1,MAPK1,PLCG1
ErbB Signaling	4,68E00	4,35E-02	1,000	MAPK1,MAPK14,MAPK8,PLCG1
Gap Junction Signaling	4,67E00	2,6E-02	#NUM!	ACTB,MAPK1,PLCB4,PLCE1,PLCG1
PAK Signaling	4,62E00	4,21E-02	1,000	ITGB1,MAPK1,MAPK8,TNF
Inhibition of Angiogenesis by TSP1	4,61E00	9,38E-02	#NUM!	MAPK1,MAPK14,MAPK8
MIF-mediated Glucocorticoid Regulation	4,56E00	9,09E-02	#NUM!	MAPK1,NFKB1,PTGS2
CREB Signaling in Neurons	4,55E00	2,46E-02	1,000	CACNA2D1,MAPK1,PLCB4,PLCE1,PLCG1
Neuropathic Pain Signaling In Dorsal Horn Neurons	4,53E00	0.04	1,000	MAPK1,PLCB4,PLCE1,PLCG1
LPS/IL-1 Mediated Inhibition of RXR Function	4,5E00	2,4E-02	2,236	IL1RL1,MAPK8,TNF,TNFRSF1A,TNFRSF1B
T Cell Receptor Signaling	4,5E00	3,92E-02	#NUM!	MAPK1,MAPK8,NFKB1,PLCG1
IL-17A Signaling in Fibroblasts	4,49E00	8,57E-02	#NUM!	MAPK1,MAPK14,NFKB1
Sperm Motility	4,46E00	2,36E-02	0,447	PDE4A,PDE4B,PLCB4,PLCE1,PLCG1
Virus Entry via Endocytic Pathways	4,44E00	3,77E-02	#NUM!	ACTB,B2M,ITGB1,PLCG1
CDK5 Signaling	4,42E00	3,74E-02	#NUM!	ITGB1,MAPK1,MAPK14,MAPK8
Pancreatic Adenocarcinoma Signaling	4,4E00	3,7E-02	1,000	MAPK1,MAPK8,NFKB1,PTGS2
Rac Signaling	4,37E00	3,64E-02	0,000	ITGB1,MAPK1,MAPK8,NFKB1
GPCR-Mediated Nutrient Sensing in Enteroendocrine Cells	4,36E00	3,6E-02	0,000	CACNA2D1,PLCB4,PLCE1,PLCG1
NGF Signaling	4,34E00	3,57E-02	1,000	MAPK1,MAPK8,NFKB1,PLCG1
Sphingosine-1-phosphate Signaling	4,33E00	3,54E-02	1,000	MAPK1,PLCB4,PLCE1,PLCG1
BAG2 Signaling Pathway	4,31E00	7,5E-02	#NUM!	MAPK1,MAPK14,NFKB1
Molecular Mechanisms of Cancer	4,28E00	1,57E-02	#NUM!	ITGB1,MAPK1,MAPK14,MAPK8,NFKB1,PLCB4
Signaling by Rho Family GTPases	4,22E00	2,09E-02	0,447	ACTB,ITGB1,MAPK1,MAPK8,NFKB1
iNOS Signaling	4,19E00	6,82E-02	#NUM!	MAPK1,MAPK14,NFKB1
Synaptic Long Term Potentiation	4,14E00	3,17E-02	1,000	MAPK1,PLCB4,PLCE1,PLCG1
p70S6K Signaling	4,13E00	3,15E-02	1,000	MAPK1,PLCB4,PLCE1,PLCG1
Gα12/13 Signaling	4,12E00	3,12E-02	0,000	MAPK1,MAPK8,NFKB1,TBXA2R
Cancer Drug Resistance By Drug Efflux	4,07E00	6,25E-02	#NUM!	MAPK1,NFKB1,PTGS2
STAT3 Pathway	4,03E00	2,96E-02	#NUM!	IL1RL1,MAPK1,MAPK14,MAPK8
Aryl Hydrocarbon Receptor Signaling	4	2,92E-02	1,000	MAPK1,MAPK8,NFKB1,TNF
Xenobiotic Metabolism Signaling	4	1,88E-02	#NUM!	MAPK1,MAPK14,MAPK8,NFKB1,TNF
OX40 Signaling Pathway	3,99E00	5,88E-02	#NUM!	B2M,MAPK8,NFKB1
UVB-Induced MAPK Signaling	3,99E00	5,88E-02	#NUM!	MAPK1,MAPK14,MAPK8
UVC-Induced MAPK Signaling	3,99E00	5,88E-02	#NUM!	MAPK1,MAPK14,MAPK8
Role of Pattern Recognition Receptors in Recognition of Bacteria and Viruses	3,92E00	2,78E-02	1,000	MAPK1,MAPK8,NFKB1,TNF
Relaxin Signaling	3,88E00	2,72E-02	#NUM!	MAPK1,NFKB1,PDE4A,PDE4B
Aldosterone Signaling in Epithelial Cells	3,83E00	2,63E-02	1,000	MAPK1,PLCB4,PLCE1,PLCG1
Gαq Signaling	3,83E00	2,63E-02	1,000	MAPK1,NFKB1,PLCB4,PLCG1
MSP-RON Signaling Pathway	3,82E00	5,17E-02	#NUM!	ACTB,ITGAM,TNF
Phospholipases	3,82E00	5,17E-02	#NUM!	PLCB4,PLCE1,PLCG1
Activation of IRF by Cytosolic Pattern Recognition Receptors	3,76E00	4,92E-02	#NUM!	MAPK8,NFKB1,TNF
Glioblastoma Multiforme Signaling	3,73E00	2,48E-02	1,000	MAPK1,PLCB4,PLCE1,PLCG1
T Helper Cell Differentiation	3,66E00	4,55E-02	#NUM!	TNF,TNFRSF1A,TNFRSF1B
Role of NFAT in Regulation of the Immune Response	3,65E00	2,37E-02	1,000	MAPK1,NFKB1,PLCB4,PLCG1
Growth Hormone Signaling	3,6E00	4,35E-02	#NUM!	A2M,MAPK1,PLCG1
B Cell Receptor Signaling	3,59E00	2,29E-02	0,000	MAPK1,MAPK14,MAPK8,NFKB1
Erythropoietin Signaling	3,49E00	0.04	#NUM!	MAPK1,NFKB1,PLCG1
GDNF Family Ligand-Receptor Interactions	3,49E00	0.04	#NUM!	MAPK1,MAPK8,PLCG1
Neurotrophin/TRK Signaling	3,49E00	0.04	#NUM!	MAPK1,MAPK8,PLCG1
NRF2-mediated Oxidative Stress Response	3,49E00	2,15E-02	#NUM!	ACTB,MAPK1,MAPK14,MAPK8
Apelin Adipocyte Signaling Pathway	3,44E00	3,85E-02	#NUM!	MAPK1,MAPK14,MAPK8
NF-κB Activation by Viruses	3,4E00	3,7E-02	#NUM!	ITGB1,MAPK1,NFKB1
PEDF Signaling	3,38E00	3,66E-02	#NUM!	MAPK1,MAPK14,NFKB1
PDGF Signaling	3,33E00	3,53E-02	#NUM!	MAPK1,MAPK8,PLCG1
AMPK Signaling	3,31E00	1,92E-02	#NUM!	ACTB,ADRB2,MAPK1,MAPK14
Fcγ Receptor-mediated Phagocytosis in Macrophages and Monocytes	3,26E00	3,33E-02	#NUM!	ACTB,MAPK1,PLCG1
Neuregulin Signaling	3,22E00	3,23E-02	#NUM!	ITGB1,MAPK1,PLCG1
TGF-β Signaling	3,19E00	3,16E-02	#NUM!	MAPK1,MAPK14,MAPK8
VEGF Signaling	3,18E00	3,12E-02	#NUM!	ACTB,MAPK1,PLCG1
Gαs Signaling	3,05E00	2,83E-02	#NUM!	ADRB2,MAPK1,PTGIR
Apelin Liver Signaling Pathway	3,01E00	7,69E-02	#NUM!	MAPK8,TNF
HIF1α Signaling	3	2,7E-02	#NUM!	MAPK1,MAPK14,MAPK8
CD28 Signaling in T Helper Cells	2,99E00	2,68E-02	#NUM!	MAPK8,NFKB1,PLCG1
fMLP Signaling in Neutrophils	2,96E00	2,63E-02	#NUM!	MAPK1,NFKB1,PLCB4
Endocannabinoid Developing Neuron Pathway	2,95E00	2,61E-02	#NUM!	MAPK1,MAPK14,MAPK8
Role of Tissue Factor in Cancer	2,94E00	2,59E-02	#NUM!	ITGB1,MAPK1,MAPK14
CCR3 Signaling in Eosinophils	2,91E00	2,52E-02	#NUM!	MAPK1,MAPK14,PLCB4
G Beta Gamma Signaling	2,89E00	2,48E-02	#NUM!	CACNA2D1,MAPK1,PLCG1
Axonal Guidance Signaling	2,89E00	1,08E-02	#NUM!	ITGB1,MAPK1,PLCB4,PLCE1,PLCG1
G Protein Signaling Mediated by Tubby	2,89E00	6,67E-02	#NUM!	PLCB4,PLCG1
Atherosclerosis Signaling	2,88E00	2,46E-02	#NUM!	ICAM1,NFKB1,TNF
PTEN Signaling	2,86E00	2,42E-02	#NUM!	ITGB1,MAPK1,NFKB1
White Adipose Tissue Browning Pathway	2,84E00	2,38E-02	#NUM!	CACNA2D1,MAPK1,MAPK14
Reelin Signaling in Neurons	2,83E00	2,36E-02	#NUM!	ITGB1,MAPK1,MAPK8
Th2 Pathway	2,82E00	2,34E-02	#NUM!	ICAM1,IL1RL1,NFKB1
IL-9 Signaling	2,8E00	6,06E-02	#NUM!	NFKB1,TNF
Androgen Signaling	2,76E00	2,24E-02	#NUM!	CACNA2D1,MAPK1,NFKB1
Ovarian Cancer Signaling	2,72E00	2,17E-02	#NUM!	MAPK1,PTGS1,PTGS2
Synaptogenesis Signaling Pathway	2,69E00	1,31E-02	#NUM!	CACNA2D1,MAPK1,MAPK14,PLCG1
Gustation Pathway	2,64E00	2,03E-02	#NUM!	CACNA2D1,PDE4A,PDE4B
Regulation of eIF4 and p70S6K Signaling	2,63E00	2,01E-02	#NUM!	ITGB1,MAPK1,MAPK14
D-myo-inositol-5-phosphate Metabolism	2,62E00	0.02	#NUM!	PLCB4,PLCE1,PLCG1
Role of IL-17F in Allergic Inflammatory Airway Diseases	2,61E00	4,88E-02	#NUM!	MAPK1,NFKB1
Allograft Rejection Signaling	2,59E00	4,76E-02	#NUM!	B2M,TNF
tRNA Splicing	2,57E00	4,65E-02	#NUM!	PDE4A,PDE4B
Apelin Pancreas Signaling Pathway	2,57E00	4,65E-02	#NUM!	MAPK8,NFKB1
IL-23 Signaling Pathway	2,55E00	4,55E-02	#NUM!	NFKB1,TNF
Dopamine-DARPP32 Feedback in cAMP Signaling	2,55E00	1,89E-02	#NUM!	PLCB4,PLCE1,PLCG1
Th1 and Th2 Activation Pathway	2,54E00	1,87E-02	#NUM!	ICAM1,IL1RL1,NFKB1
CXCR4 Signaling	2,51E00	1,83E-02	#NUM!	MAPK1,MAPK8,PLCB4
T Cell Exhaustion Signaling Pathway	2,5E00	1,82E-02	#NUM!	MAPK1,MAPK8,PLCG1
Amyloid Processing	2,46E00	4,08E-02	#NUM!	MAPK1,MAPK14
CD27 Signaling in Lymphocytes	2,41E00	3,85E-02	#NUM!	MAPK8,NFKB1
Lymphotoxin β Receptor Signaling	2,39E00	3,77E-02	#NUM!	MAPK1,NFKB1
Systemic Lupus Erythematosus Signaling	2,37E00	1,63E-02	#NUM!	MAPK1,PLCG1,TNF
ERK/MAPK Signaling	2,34E00	1,59E-02	#NUM!	ITGB1,MAPK1,PLCG1
Semaphorin Signaling in Neurons	2,33E00	3,51E-02	#NUM!	ITGB1,MAPK1
Superpathway of Inositol Phosphate Compounds	2,33E00	1,57E-02	#NUM!	PLCB4,PLCE1,PLCG1
IL-2 Signaling	2,29E00	3,33E-02	#NUM!	MAPK1,MAPK8
Role of PI3K/AKT Signaling in the Pathogenesis of Influenza	2,28E00	3,28E-02	#NUM!	MAPK1,NFKB1
NADH Repair	2,27E00	3,33E-01	#NUM!	GAPDH
Thrombopoietin Signaling	2,25E00	3,17E-02	#NUM!	MAPK1,PLCG1
Regulation of Cellular Mechanics by Calpain Protease	2,25E00	3,17E-02	#NUM!	ITGB1,MAPK1
Pyridoxal 5'-phosphate Salvage Pathway	2,24E00	3,12E-02	#NUM!	MAPK1,MAPK8
ErbB4 Signaling	2,22E00	3,08E-02	#NUM!	MAPK1,PLCG1
Systemic Lupus Erythematosus In T Cell Signaling Pathway	2,21E00	1,42E-02	#NUM!	B2M,MAPK1,PLCG1
Actin Cytoskeleton Signaling	2,2E00	1,42E-02	#NUM!	ACTB,ITGB1,MAPK1
IL-7 Signaling Pathway	2,16E00	2,86E-02	#NUM!	MAPK1,MAPK14
Small Cell Lung Cancer Signaling	2,15E00	2,82E-02	#NUM!	NFKB1,PTGS2
Airway Inflammation in Asthma	2,15E00	2,5E-01	#NUM!	TNF
Non-Small Cell Lung Cancer Signaling	2,14E00	2,78E-02	#NUM!	MAPK1,PLCG1
Estrogen-Dependent Breast Cancer Signaling	2,12E00	2,74E-02	#NUM!	MAPK1,NFKB1
Huntington's Disease Signaling	2,1E00	1,3E-02	#NUM!	MAPK1,MAPK8,PLCB4
FcγRIIB Signaling in B Lymphocytes	2,1E00	2,67E-02	#NUM!	CACNA2D1,MAPK8
Macropinocytosis Signaling	2,09E00	2,63E-02	#NUM!	ITGB1,PLCG1
FLT3 Signaling in Hematopoietic Progenitor Cells	2,07E00	2,56E-02	#NUM!	MAPK1,MAPK14
JAK/Stat Signaling	2,06E00	2,53E-02	#NUM!	MAPK1,NFKB1
Prolactin Signaling	2,05E00	2,5E-02	#NUM!	MAPK1,PLCG1
Communication between Innate and Adaptive Immune Cells	2,05E00	2,5E-02	#NUM!	B2M,TNF
Altered T Cell and B Cell Signaling in Rheumatoid Arthritis	2,05E00	2,5E-02	#NUM!	NFKB1,TNF
Opioid Signaling Pathway	2,04E00	1,24E-02	#NUM!	CACNA2D1,MAPK1,NFKB1
VEGF Family Ligand-Receptor Interactions	2,03E00	2,44E-02	#NUM!	MAPK1,PLCG1
HER-2 Signaling in Breast Cancer	2,02E00	2,41E-02	#NUM!	ITGB1,PLCG1
CTLA4 Signaling in Cytotoxic T Lymphocytes	1,99E00	2,33E-02	#NUM!	B2M,PLCG1
Acute Myeloid Leukemia Signaling	1,98E00	2,3E-02	#NUM!	MAPK1,NFKB1
Regulation of Actin-based Motility by Rho	1,97E00	2,27E-02	#NUM!	ACTB,ITGB1
Prostate Cancer Signaling	1,97E00	2,27E-02	#NUM!	MAPK1,NFKB1
Systemic Lupus Erythematosus In B Cell Signaling Pathway	1,96E00	1,16E-02	#NUM!	MAPK1,NFKB1,TNF
α-Adrenergic Signaling	1,92E00	2,15E-02	#NUM!	MAPK1,PLCG1
Melanocyte Development and Pigmentation Signaling	1,92E00	2,15E-02	#NUM!	MAPK1,PLCG1
Sirtuin Signaling Pathway	1,92E00	1,12E-02	#NUM!	MAPK1,NFKB1,TNF
Senescence Pathway	1,91E00	1,11E-02	#NUM!	MAPK1,MAPK14,NFKB1
Salvage Pathways of Pyrimidine Ribonucleotides	1,9E00	2,11E-02	#NUM!	MAPK1,MAPK8
ATM Signaling	1,9E00	2,08E-02	#NUM!	MAPK14,MAPK8
p53 Signaling	1,88E00	2,04E-02	#NUM!	MAPK14,MAPK8
Sumoylation Pathway	1,87E00	2,02E-02	#NUM!	MAPK8,NFKB1
Chronic Myeloid Leukemia Signaling	1,85E00	1,98E-02	#NUM!	MAPK1,NFKB1
Mouse Embryonic Stem Cell Pluripotency	1,85E00	1,98E-02	#NUM!	MAPK1,MAPK14
Airway Pathology in Chronic Obstructive Pulmonary Disease	1,85E00	1,25E-01	#NUM!	TNF
iCOS-iCOSL Signaling in T Helper Cells	1,84E00	1,94E-02	#NUM!	NFKB1,PLCG1
IGF-1 Signaling	1,84E00	1,94E-02	#NUM!	MAPK1,MAPK8
Glioma Signaling	1,8E00	1,85E-02	#NUM!	MAPK1,PLCG1
Th1 Pathway	1,79E00	1,82E-02	#NUM!	ICAM1,NFKB1
Natural Killer Cell Signaling	1,76E00	1,77E-02	#NUM!	MAPK1,PLCG1
Calcium Transport I	1,75E00	0.1	#NUM!	ANXA5
Gαi Signaling	1,69E00	1,61E-02	#NUM!	MAPK1,TBXA2R
FXR/RXR Activation	1,68E00	1,6E-02	#NUM!	MAPK8,TNF
Leukotriene Biosynthesis	1,67E00	8,33E-02	#NUM!	LTA4H
Adipogenesis pathway	1,66E00	1,56E-02	#NUM!	TNF,TNFRSF1A
Insulin Receptor Signaling	1,62E00	1,49E-02	#NUM!	MAPK1,MAPK8
Cardiac β-adrenergic Signaling	1,59E00	1,43E-02	#NUM!	PDE4A,PDE4B
Endocannabinoid Cancer Inhibition Pathway	1,58E00	1,41E-02	#NUM!	MAPK1,MAPK14
HOTAIR Regulatory Pathway	1,55E00	1,37E-02	#NUM!	ICAM1,NFKB1
Fatty Acid α-oxidation	1,55E00	6,25E-02	#NUM!	PTGS2
FAT10 Signaling Pathway	1,52E00	5,88E-02	#NUM!	TNF
Differential Regulation of Cytokine Production in Macrophages and T Helper Cells by IL-17A and IL-17F	1,5E00	5,56E-02	#NUM!	TNF
Maturity Onset Diabetes of Young (MODY) Signaling	1,45E00	0.05	#NUM!	GAPDH
Inflammasome pathway	1,45E00	0.05	#NUM!	NFKB1
Endoplasmic Reticulum Stress Pathway	1,43E00	4,76E-02	#NUM!	MAPK8
Lipid Antigen Presentation by CD1	1,41E00	4,55E-02	#NUM!	B2M
RhoGDI Signaling	1,41E00	1,14E-02	#NUM!	ACTB,ITGB1
Ephrin Receptor Signaling	1,4E00	1,13E-02	#NUM!	ITGB1,MAPK1
Differential Regulation of Cytokine Production in Intestinal Epithelial Cells by IL-17A and IL-17F	1,39E00	4,35E-02	#NUM!	TNF
Tumoricidal Function of Hepatic Natural Killer Cells	1,38E00	4,17E-02	#NUM!	ICAM1
Role of JAK1, JAK2 and TYK2 in Interferon Signaling	1,38E00	4,17E-02	#NUM!	NFKB1
Glycolysis I	1,38E00	4,17E-02	#NUM!	GAPDH
Regulation of the Epithelial-Mesenchymal Transition Pathway	1,36E00	1,08E-02	#NUM!	MAPK1,NFKB1
Gluconeogenesis I	1,36E00	0.04	#NUM!	GAPDH
Antiproliferative Role of TOB in T Cell Signaling	1,34E00	3,85E-02	#NUM!	MAPK1
Clathrin-mediated Endocytosis Signaling	1,34E00	1,04E-02	#NUM!	ACTB,ITGB1
Calcium Signaling	1,33E00	1,03E-02	#NUM!	CACNA2D1,MAPK1
Breast Cancer Regulation by Stathmin1	1,32E00	1,02E-02	#NUM!	MAPK1,PLCB4
EIF2 Signaling	1,29E00	9,76E-03	#NUM!	ACTB,MAPK1
Cytotoxic T Lymphocyte-mediated Apoptosis of Target Cells	1,27E00	3,23E-02	#NUM!	B2M
TWEAK Signaling	1,23E00	2,94E-02	#NUM!	NFKB1
Coagulation System	1,22E00	2,86E-02	#NUM!	A2M
Antigen Presentation Pathway	1,2E00	2,78E-02	#NUM!	B2M
Complement System	1,2E00	2,78E-02	#NUM!	ITGAM
Inhibition of Matrix Metalloproteases	1,18E00	2,63E-02	#NUM!	A2M
nNOS Signaling in Skeletal Muscle Cells	1,16E00	2,5E-02	#NUM!	CACNA2D1
Mechanisms of Viral Exit from Host Cells	1,15E00	2,44E-02	#NUM!	ACTB
Graft-versus-Host Disease Signaling	1,15E00	2,44E-02	#NUM!	TNF
Role of Hypercytokinemia/hyperchemokinemia in the Pathogenesis of Influenza	1,15E00	2,44E-02	#NUM!	TNF
Role of RIG1-like Receptors in Antiviral Innate Immunity	1,14E00	2,38E-02	#NUM!	NFKB1
Oncostatin M Signaling	1,13E00	2,33E-02	#NUM!	MAPK1
Stearate Biosynthesis I (Animals)	1,13E00	2,33E-02	#NUM!	TBXAS1
PFKFB4 Signaling Pathway	1,1E00	2,17E-02	#NUM!	MAPK1
Melanoma Signaling	1,07E00	0.02	#NUM!	MAPK1
Thyroid Cancer Signaling	1,07E00	0.02	#NUM!	MAPK1
Role of Cytokines in Mediating Communication between Immune Cells	1,05E00	1,92E-02	#NUM!	TNF
Unfolded protein response	1,03E00	1,82E-02	#NUM!	MAPK8
CNTF Signaling	1,02E00	1,79E-02	#NUM!	MAPK1
Calcium-induced T Lymphocyte Apoptosis	1,01E00	1,75E-02	#NUM!	PLCG1
Endometrial Cancer Signaling	1	1,69E-02	#NUM!	MAPK1
PCP pathway	9,91E-01	1,67E-02	#NUM!	MAPK8
SPINK1 General Cancer Pathway	9,83E-01	1,64E-02	#NUM!	MAPK1
PXR/RXR Activation	9,79E-01	1,61E-02	#NUM!	TNF
ErbB2-ErbB3 Signaling	9,71E-01	1,59E-02	#NUM!	MAPK1
Myc Mediated Apoptosis Signaling	9,67E-01	1,56E-02	#NUM!	MAPK8
Netrin Signaling	9,59E-01	1,54E-02	#NUM!	CACNA2D1
Remodeling of Epithelial Adherens Junctions	9,59E-01	1,54E-02	#NUM!	ACTB
Role of JAK1 and JAK3 in γc Cytokine Signaling	9,47E-01	1,49E-02	#NUM!	MAPK1
Actin Nucleation by ARP-WASP Complex	9,36E-01	1,45E-02	#NUM!	ITGB1
GM-CSF Signaling	9,36E-01	1,45E-02	#NUM!	MAPK1
Glioma Invasiveness Signaling	9,17E-01	1,39E-02	#NUM!	MAPK1
Ephrin B Signaling	9,17E-01	1,39E-02	#NUM!	MAPK1
Angiopoietin Signaling	9,07E-01	1,35E-02	#NUM!	NFKB1
Antiproliferative Role of Somatostatin Receptor 2	9,07E-01	1,35E-02	#NUM!	MAPK1
Th17 Activation Pathway	9,07E-01	1,35E-02	#NUM!	NFKB1
VDR/RXR Activation	8,89E-01	1,3E-02	#NUM!	IL1RL1
Renal Cell Carcinoma Signaling	8,89E-01	1,3E-02	#NUM!	MAPK1
Role of BRCA1 in DNA Damage Response	8,79E-01	1,27E-02	#NUM!	ACTB
IL-3 Signaling	8,79E-01	1,27E-02	#NUM!	MAPK1
Factors Promoting Cardiogenesis in Vertebrates	8,27E-01	1,11E-02	#NUM!	MAPK14
Nitric Oxide Signaling in the Cardiovascular System	8,1E-01	1,06E-02	#NUM!	MAPK1
GABA Receptor Signaling	8,1E-01	1,06E-02	#NUM!	CACNA2D1
Bladder Cancer Signaling	8,01E-01	1,04E-02	#NUM!	MAPK1
SAPK/JNK Signaling	7,93E-01	1,02E-02	#NUM!	MAPK8
Telomerase Signaling	7,72E-01	9,71E-03	#NUM!	MAPK1
Role of NANOG in Mammalian Embryonic Stem Cell Pluripotency	7,26E-01	8,62E-03	#NUM!	MAPK1
IL-15 Production	7,19E-01	8,47E-03	#NUM!	NFKB1
RhoA Signaling	7,1E-01	8,26E-03	#NUM!	ACTB
Iron homeostasis signaling pathway	6,84E-01	7,75E-03	#NUM!	MAPK1
Estrogen Receptor Signaling	6,7E-01	7,46E-03	#NUM!	MAPK1
Hereditary Breast Cancer Signaling	6,64E-01	7,35E-03	#NUM!	ACTB
Phagosome Maturation	6,6E-01	7,25E-03	#NUM!	B2M
Epithelial Adherens Junction Signaling	6,29E-01	6,71E-03	#NUM!	ACTB
eNOS Signaling	6,22E-01	6,58E-03	#NUM!	PLCG1
Mitochondrial Dysfunction	6,16E-01	6,49E-03	#NUM!	MAPK8
mTOR Signaling	5,21E-01	5,03E-03	#NUM!	MAPK1
Protein Ubiquitination Pathway	4,2E-01	3,77E-03	#NUM!	B2M
