# Supplementary material for: Blueberry-Derived Exosome-Like Nanoparticles Counter the Response to TNF-α-Induced Change on Gene Expression in EA.hy926 Cells
Source: Biomolecules. 2020 May 10;10(5):742. doi: 10.3390/biom10050742 (PMC7277966; doi:10.3390/biom10050742)
Supplement: Supplementary file 1 [file biomolecules-10-00742-s001.zip › Supplemental /Supplementary Table S4_REVISED.xlsx]

## Sheet: Supplementary Table S4
Supplementary Table S4. GO family (Biological Process) potentially altered by the 29 human genes that might be affected by B-ELNs (Referred to Figure 8b).
Pathway	Total	Expected	Hits	P.Value	FDR
Response to bacterium	385	0.862	13	7.06e-13	5.79e-10
Response to external stimulus	1510	3.38	19	2.31e-11	7.2e-09
Response to wounding	1310	2.94	18	2.63e-11	7.2e-09
Defense response	1510	3.38	18	2.68e-10	5.49e-08
Response to other organism	716	1.6	13	1.62e-09	2.66e-07
Response to biotic stimulus	749	1.68	13	2.8e-09	3.83e-07
Regulation of defense response	519	1.16	11	8.44e-09	9.89e-07
Response to stress	4150	9.3	25	1.25e-08	1.28e-06
Response to chemical stimulus	3830	8.58	24	1.79e-08	1.63e-06
Immune response	1430	3.2	15	9.98e-08	8.18e-06
Positive regulation of defense response	273	0.611	8	1.13e-07	8.45e-06
Blood coagulation	564	1.26	10	2.49e-07	1.41e-05
Regulation of immune response	727	1.63	11	2.65e-07	1.41e-05
Coagulation	568	1.27	10	2.66e-07	1.41e-05
Inflammatory response	569	1.27	10	2.71e-07	1.41e-05
Hemostasis	570	1.28	10	2.75e-07	1.41e-05
Positive regulation of response to stimulus	1550	3.48	15	3.06e-07	1.48e-05
Response to drug	344	0.77	8	6.61e-07	3.01e-05
Innate immune response	638	1.43	10	7.76e-07	3.35e-05
Positive regulation of developmental process	817	1.83	11	8.51e-07	3.49e-05
Multi_organism process	1710	3.82	15	1.05e-06	4.1e-05
Regulation of body fluid levels	680	1.52	10	1.39e-06	5.13e-05
Icosanoid metabolic process	89	0.199	5	1.48e-06	5.13e-05
Positive regulation of cell migration	263	0.589	7	1.5e-06	5.13e-05
Wound healing	700	1.57	10	1.81e-06	5.92e-05
Positive regulation of angiogenesis	94	0.211	5	1.94e-06	6.11e-05
Positive regulation of immune system process	739	1.66	10	2.94e-06	8.9e-05
Intracellular protein kinase cascade	1140	2.54	12	3.04e-06	8.9e-05
Intracellular signal transduction	2450	5.48	17	3.72e-06	0.000105
Cell activation	960	2.15	11	4.14e-06	0.000113
Response to organic substance	2500	5.6	17	4.98e-06	0.000132
Positive regulation of multicellular organismal process	649	1.45	9	8.53e-06	0.000218
Positive regulation of immune response	487	1.09	8	8.79e-06	0.000218
Regulation of sequence_specific DNA binding transcription factor activity	372	0.833	7	1.47e-05	0.000355
Immune system process	2720	6.09	17	1.6e-05	0.000375
Regulation of biological quality	3400	7.61	19	1.75e-05	0.000399
Activation of protein kinase activity	260	0.582	6	2.09e-05	0.000463
Negative regulation of multicellular organismal process	410	0.918	7	2.75e-05	0.000594
Cyclic nucleotide metabolic process	164	0.367	5	2.94e-05	0.000618
Second_messenger_mediated signaling	166	0.372	5	3.11e-05	0.000638
Regulation of immune system process	1190	2.67	11	3.27e-05	0.000655
Regulation of angiogenesis	169	0.378	5	3.39e-05	0.000662
Angiogenesis	426	0.954	7	3.52e-05	0.000671
Positive regulation of phosphate metabolic process	789	1.77	9	4.05e-05	0.000741
Positive regulation of signal transduction	998	2.24	10	4.13e-05	0.000741
Regulation of transport	1220	2.74	11	4.16e-05	0.000741
Smooth muscle contraction	89	0.199	4	4.43e-05	0.000772
Regulation of cell migration	456	1.02	7	5.42e-05	0.00092
Leukocyte migration	309	0.692	6	5.5e-05	0.00092
Regulation of response to stimulus	3360	7.52	18	6.68e-05	0.0011
Vasculature development	652	1.46	8	7.15e-05	0.00115
Regulation of protein metabolic process	1820	4.09	13	7.56e-05	0.00117
Regulation of cellular protein metabolic process	1560	3.49	12	7.58e-05	0.00117
MAPK cascade	665	1.49	8	8.21e-05	0.00125
Regulation of signal transduction	2440	5.45	15	8.72e-05	0.0013
Response to abiotic stimulus	876	1.96	9	9.14e-05	0.00134
Positive regulation of protein phosphorylation	681	1.53	8	9.7e-05	0.0014
Regulation of developmental process	1880	4.21	13	0.000102	0.00144
Regulation of multicellular organismal process	2480	5.55	15	0.000108	0.0015
Positive regulation of phosphorylation	697	1.56	8	0.000114	0.00156
Protein import into nucleus	228	0.511	5	0.00014	0.00189
Positive regulation of MAPK cascade	368	0.824	6	0.000144	0.0019
Nuclear import	232	0.52	5	0.000152	0.00198
Cytokine_mediated signaling pathway	374	0.838	6	0.000157	0.00202
Endothelial cell migration	126	0.282	4	0.000171	0.00216
Regulation of muscle contraction	127	0.284	4	0.000177	0.00219
Regulation of MAPK cascade	559	1.25	7	0.000194	0.00236
Positive regulation of cellular protein metabolic process	968	2.17	9	0.000196	0.00236
Activation of MAPK activity	131	0.293	4	0.000199	0.00236
Fatty acid metabolic process	397	0.889	6	0.000218	0.00255
Activation of immune response	399	0.894	6	0.000224	0.00258
Regulation of protein import into nucleus	137	0.307	4	0.000236	0.00269
Transmembrane receptor protein tyrosine kinase signaling pathway	782	1.75	8	0.000252	0.00284
Positive regulation of cytokine production	268	0.6	5	0.000297	0.0033
Protein import	272	0.609	5	0.000319	0.00348
Fatty acid biosynthetic process	151	0.338	4	0.000342	0.00369
Cell migration	1050	2.36	9	0.000371	0.00396
Regulation of intracellular transport	290	0.649	5	0.000427	0.00449
Positive regulation of protein metabolic process	1080	2.43	9	0.000454	0.00471
Regulation of blood pressure	164	0.367	4	0.000468	0.0048
Regulation of response to external stimulus	461	1.03	6	0.000485	0.00491
Positive regulation of protein modification process	867	1.94	8	0.000507	0.00507
Regulation of nucleocytoplasmic transport	172	0.385	4	0.00056	0.00554
Cellular response to stimulus	8010	17.9	27	0.000674	0.00658
Regulation of anatomical structure morphogenesis	702	1.57	7	0.000769	0.00742
Positive regulation of transferase activity	510	1.14	6	0.000825	0.00786
Lipid metabolic process	1730	3.87	11	0.000899	0.00847
Cell surface receptor signaling pathway	3340	7.47	16	0.000909	0.00847
Positive regulation of MAP kinase activity	197	0.441	4	0.000932	0.00855
Response to radiation	345	0.773	5	0.000939	0.00855
Positive regulation of sequence_specific DNA binding transcription factor activity	198	0.443	4	0.000949	0.00855
Peptidyl_amino acid modification	739	1.66	7	0.00104	0.00928
Positive regulation of metabolic process	2690	6.03	14	0.00105	0.00928
Regulation of I_kappaB kinase/NF_kappaB cascade	210	0.47	4	0.00118	0.0103
Regulation of protein phosphorylation	987	2.21	8	0.00119	0.0103
Regulation of protein modification process	1250	2.8	9	0.00127	0.0108
Adaptive immune response based on somatic recombination of immune receptors built from immunoglobulin superfamily domains	218	0.488	4	0.00136	0.0115
Lipid biosynthetic process	776	1.74	7	0.00138	0.0116
Signal transduction	6310	14.1	23	0.0014	0.0116
Monocarboxylic acid metabolic process	567	1.27	6	0.00143	0.0117
Positive regulation of transport	570	1.28	6	0.00147	0.0119
Cytokine production	576	1.29	6	0.00155	0.0124
Nucleocytoplasmic transport	388	0.869	5	0.00158	0.0126
Nuclear transport	392	0.878	5	0.00166	0.0131
Viral reproduction	803	1.8	7	0.00169	0.0132
Viral reproductive process	597	1.34	6	0.00186	0.0144
CAMP_mediated signaling	29	0.0649	2	0.0019	0.0146
Positive regulation of cellular metabolic process	2530	5.66	13	0.00196	0.0146
Adaptive immune response	241	0.54	4	0.00196	0.0146
Regulation of phosphorylation	1070	2.39	8	0.00197	0.0146
Response to ionizing radiation	112	0.251	3	0.00197	0.0146
Response to hypoxia	245	0.549	4	0.00208	0.0152
I_kappaB kinase/NF_kappaB cascade	246	0.551	4	0.00211	0.0153
Positive regulation of NF_kappaB transcription factor activity	115	0.258	3	0.00213	0.0153
Regulation of immune effector process	249	0.558	4	0.00221	0.0157
Acute inflammatory response	118	0.264	3	0.00229	0.0162
Interaction with host	426	0.954	5	0.00238	0.0167
Stress_activated protein kinase signaling cascade	257	0.576	4	0.00247	0.0172
Response to steroid hormone stimulus	267	0.598	4	0.00284	0.0196
Cyclic_nucleotide_mediated signaling	36	0.0806	2	0.00292	0.0199
