# Supplementary material for: Blueberry-Derived Exosome-Like Nanoparticles Counter the Response to TNF-α-Induced Change on Gene Expression in EA.hy926 Cells
Source: Biomolecules. 2020 May 10;10(5):742. doi: 10.3390/biom10050742 (PMC7277966; doi:10.3390/biom10050742)
Supplement: Supplementary file 1 [file biomolecules-10-00742-s001.zip › Supplemental /Supplementary Table S5_REVISED.xlsx]

## Sheet: Supplemental table S5
Supplemental Table S5. List of targets for selected BB-miRNAs predicted by psRNATarget software
miRNA	miRBASE Accession Number	Target_Acc.	Expectation	UPE$	miRNA_start	miRNA_end	Target_start	Target_end	miRNA_aligned_fragment	alignment	Target_aligned_fragment	Inhibition	Multiplicity
miR-156e	MIMAT0005644	NM_003162|STRN	2.5	-1.0	1	20	986	1005	UGACAGAGGAGAGUGAGCAC	:::::: .:::.::.:::::	GUGCUCUUUCUUCUUUGUCA	Cleavage	1
		NM_001178097|C12orf74	3.0	-1.0	1	20	190	209	UGACAGAGGAGAGUGAGCAC	:::::::.::.::::::	UCGCUCACUUUCUUCUGUCC	Cleavage	1
		NM_152795|HIF3A	3.0	-1.0	1	20	3601	3620	UGACAGAGGAGAGUGAGCAC	:::::.:::: .:.:::::	CUGCUCGCUCUGUUUUGUCA	Cleavage	1
		NM_000961|PTGIS	3.0	-1.0	1	20	3655	3674	UGACAGAGGAGAGUGAGCAC	: :::: ::::.::::::.:	GAGCUCUCUCUUCUCUGUUA	Cleavage	1
		NM_001039574|KCNC4	3.0	-1.0	1	20	676	695	UGACAGAGGAGAGUGAGCAC	::.:: :::::::.::::	UUGUUCUCUCUCCUUUGUCU	Cleavage	1
		NM_004978|KCNC4	3.0	-1.0	1	20	1339	1358	UGACAGAGGAGAGUGAGCAC	::.:: :::::::.::::	UUGUUCUCUCUCCUUUGUCU	Cleavage	1
		NM_001145668|CTXN2	3.0	-1.0	1	20	169	188	UGACAGAGGAGAGUGAGCAC	: ::::::.::::::::.	UUCCUCACUUUCCUCUGUUC	Cleavage	1
		NM_015044|GGA2	3.0	-1.0	1	20	2611	2630	UGACAGAGGAGAGUGAGCAC	::::: .:.:::::::::	CUGCUCUUUUUCCUCUGUCU	Cleavage	1
		NM_001040177|AKR1E2	3.0	-1.0	1	20	56	75	UGACAGAGGAGAGUGAGCAC	::.: :: :::::::::::	AUGUUGACCCUCCUCUGUCA	Cleavage	1
		NM_152517|TTC30B	3.0	-1.0	1	20	249	268	UGACAGAGGAGAGUGAGCAC	::.:. ::.::::::::.:	UUGUUUCCUUUCCUCUGUUA	Cleavage	1
		NM_152387|KCTD18	3.0	-1.0	1	20	602	621	UGACAGAGGAGAGUGAGCAC	: ::.:::::..:::::.:	UUUCUUACUCUUUUCUGUUA	Cleavage	1
		NM_004898|CLOCK	3.5	-1.0	1	20	3298	3318	UGACAGAGGAGAGUG-AGCAC	::::: ..:::::::.:::::	GUGCUGUGCUCUCCUUUGUCA	Cleavage	1
		NM_152778|MFSD8	3.5	-1.0	1	20	1547	1566	UGACAGAGGAGAGUGAGCAC	:: .::::::::::::: :.	GUUUUCACUCUCCUCUGCCG	Cleavage	1
		NM_000046|ARSB	3.5	-1.0	1	20	2868	2887	UGACAGAGGAGAGUGAGCAC	: :::::.:.:.::.:::.:	GAGCUCAUUUUUCUUUGUUA	Cleavage	1
		NM_152510|HORMAD2	3.5	-1.0	1	20	115	134	UGACAGAGGAGAGUGAGCAC	:::::: :.:..:.:::::	UUGCUCAAUUUUUUUUGUCA	Cleavage	1
		NM_024757|EHMT1	3.5	-1.0	1	20	1060	1079	UGACAGAGGAGAGUGAGCAC	::.:.:.:.:..:::::.:	AUGUUUAUUUUUUUCUGUUA	Cleavage	1
		NM_001167819|FHL1	3.5	-1.0	1	20	429	448	UGACAGAGGAGAGUGAGCAC	::::::: :::.::::: :	CUGCUCACCCUCUUCUGUGA	Cleavage	1
		NM_001159703|FHL1	3.5	-1.0	1	20	500	519	UGACAGAGGAGAGUGAGCAC	::::::: :::.::::: :	CUGCUCACCCUCUUCUGUGA	Cleavage	1
		NM_006472|TXNIP	3.5	-1.0	1	20	1198	1217	UGACAGAGGAGAGUGAGCAC	::.::::: :::: :::::	UUGUUCACUGUCCUGUGUCA	Translation	1
		NM_016946|F11R	3.5	-1.0	1	20	504	523	UGACAGAGGAGAGUGAGCAC	: :: :::::::.::::::	GGGCCCACUCUCUUCUGUCU	Cleavage	1
		NM_033121|ANKRD13A	3.5	-1.0	1	20	1204	1223	UGACAGAGGAGAGUGAGCAC	:.: ::::::.:.:::::	UAGUUAACUCUCUUUUGUCA	Cleavage	1
		NM_014873|LPGAT1	3.5	-1.0	1	20	2603	2622	UGACAGAGGAGAGUGAGCAC	::.:: :::::.:::::.	AUGUUCUCUCUCUUCUGUUU	Cleavage	1
		NM_175630|DNMT3A	3.5	-1.0	1	20	617	636	UGACAGAGGAGAGUGAGCAC	::: ::::.:.:::: :::	UUGCCCACUUUUCUCUUUCA	Cleavage	1
		NM_001256272|VSX1	3.5	-1.0	1	20	940	959	UGACAGAGGAGAGUGAGCAC	: .:::::.::.:::::..	UUUUUCACUUUCUUCUGUUG	Cleavage	2
		NM_001256271|VSX1	3.5	-1.0	1	20	954	973	UGACAGAGGAGAGUGAGCAC	: .:::::.::.:::::..	UUUUUCACUUUCUUCUGUUG	Cleavage	2
		NM_003276|TMPO	3.5	-1.0	1	20	479	498	UGACAGAGGAGAGUGAGCAC	: ::.:::.:.::.:::.:	UUUCUUACUUUUCUUUGUUA	Cleavage	1
		NM_001659|ARF3	3.5	-1.0	1	20	1007	1026	UGACAGAGGAGAGUGAGCAC	: .:::.::::.:.:::.:	AUCUUCAUUCUCUUUUGUUA	Cleavage	1
		NM_005737|ARL4C	3.5	-1.0	1	20	2044	2063	UGACAGAGGAGAGUGAGCAC	::::. .::::.:.::::.	CUGCUUUUUCUCUUUUGUCG	Cleavage	1
		NM_001018052|POLR3H	3.5	-1.0	1	20	3385	3404	UGACAGAGGAGAGUGAGCAC	:: :.: ::::.:::::::	CUGAUUAGUCUCUUCUGUCA	Cleavage	1
		NM_176823|S100A7A	3.5	-1.0	1	20	1552	1571	UGACAGAGGAGAGUGAGCAC	::::: ::.:::::: :.:	UUGCUCUCUUUCCUCUCUUA	Cleavage	1
		NM_007190|SEC23IP	3.5	-1.0	1	20	1007	1026	UGACAGAGGAGAGUGAGCAC	:::: :.:.::.:.:::.:	AUGCUGAUUUUCUUUUGUUA	Cleavage	1
		NM_153246|C6orf223	3.5	-1.0	1	20	990	1009	UGACAGAGGAGAGUGAGCAC	: :: : ::::.::::::::	GAGCCCCCUCUUCUCUGUCA	Cleavage	1
		NM_001171992|C6orf223	3.5	-1.0	1	20	1444	1463	UGACAGAGGAGAGUGAGCAC	: :: : ::::.::::::::	GAGCCCCCUCUUCUCUGUCA	Cleavage	1
		NM_138376|TTC5	3.5	-1.0	1	20	148	167	UGACAGAGGAGAGUGAGCAC	: .:: ::::::::::::	CUCUUCUCUCUCCUCUGUCC	Cleavage	1
		NM_001029871|RSPO4	3.5	-1.0	1	20	78	97	UGACAGAGGAGAGUGAGCAC	: ::: .:::::::::::	UUACUCUUUCUCCUCUGUCU	Cleavage	2
miR-156n	MIMAT0021638	NM_033121|ANKRD13A	2.0	-1.0	1	21	1204	1224	UUGACAGAAGAGAGUGAGCAC	:.: ::::::::.::::::	UAGUUAACUCUCUUUUGUCAA	Cleavage	1
		NM_001143943|EFCAB2	2.5	-1.0	1	21	1120	1140	UUGACAGAAGAGAGUGAGCAC	:.:::.:::.::.:::.::	UAGUUCAUUCUUUUUUGUUAA	Cleavage	1
		NM_004674|ASH2L	2.5	-1.0	1	21	2	22	UUGACAGAAGAGAGUGAGCAC	: :: ::::.:::::::::	CAGGUCCCUCUUUUCUGUCAA	Cleavage	1
		NM_024757|EHMT1	3.0	-1.0	1	21	1060	1080	UUGACAGAAGAGAGUGAGCAC	::.:.:.:.:.::::::.::	AUGUUUAUUUUUUUCUGUUAA	Cleavage	1
		NM_001178097|C12orf74	3.0	-1.0	1	21	190	210	UUGACAGAAGAGAGUGAGCAC	:::::::.:::::::::	UCGCUCACUUUCUUCUGUCCU	Cleavage	1
		NM_152795|HIF3A	3.0	-1.0	1	21	3601	3621	UUGACAGAAGAGAGUGAGCAC	:::::.:::: ::.:::::.	CUGCUCGCUCUGUUUUGUCAG	Translation	1
		NM_152510|HORMAD2	3.0	-1.0	1	21	115	135	UUGACAGAAGAGAGUGAGCAC	:::::: :.:.::.:::::.	UUGCUCAAUUUUUUUUGUCAG	Cleavage	1
		NM_001256272|VSX1	3.0	-1.0	1	21	940	960	UUGACAGAAGAGAGUGAGCAC	: .:::::.::::::::..:	UUUUUCACUUUCUUCUGUUGA	Cleavage	1
		NM_001256271|VSX1	3.0	-1.0	1	21	954	974	UUGACAGAAGAGAGUGAGCAC	: .:::::.::::::::..:	UUUUUCACUUUCUUCUGUUGA	Cleavage	1
		NM_152387|KCTD18	3.0	-1.0	1	21	602	622	UUGACAGAAGAGAGUGAGCAC	: ::.:::::.::::::.:.	UUUCUUACUCUUUUCUGUUAG	Cleavage	1
		NM_001080414|CCDC88C	3.0	-1.0	1	21	1015	1035	UUGACAGAAGAGAGUGAGCAC	:::::::::::::::..	GGAGUCACUCUCUUCUGUCGG	Cleavage	1
		NM_178815|ARL5B	3.0	-1.0	1	21	2015	2036	UUGACAGAAGAGAG-UGAGCAC	::::: .:.:::::::::::	UGGCUCAAUUUUCUUCUGUCAA	Cleavage	1
		NM_001167819|FHL1	3.5	-1.0	1	21	429	449	UUGACAGAAGAGAGUGAGCAC	::::::: ::::::::: :.	CUGCUCACCCUCUUCUGUGAG	Cleavage	1
		NM_001159703|FHL1	3.5	-1.0	1	21	500	520	UUGACAGAAGAGAGUGAGCAC	::::::: ::::::::: :.	CUGCUCACCCUCUUCUGUGAG	Cleavage	1
		NM_016946|F11R	3.5	-1.0	1	21	504	524	UUGACAGAAGAGAGUGAGCAC	: :: ::::::::::::::	GGGCCCACUCUCUUCUGUCUU	Cleavage	1
		NM_001031848|SERPINB8	3.5	-1.0	1	21	220	240	UUGACAGAAGAGAGUGAGCAC	::::: .: ::::.::::::	AUGCUCUUUGUCUUUUGUCAA	Cleavage	1
		NM_005737|ARL4C	3.5	-1.0	1	21	2044	2064	UUGACAGAAGAGAGUGAGCAC	::::. .::::::.::::..	CUGCUUUUUCUCUUUUGUCGG	Cleavage	1
		NM_033107|GTPBP10	3.5	-1.0	1	21	1315	1335	UUGACAGAAGAGAGUGAGCAC	.:::::.::::.:::::	UAUUUCACUUUCUUUUGUCAU	Cleavage	1
		NM_024577|SH3TC2	3.5	-1.0	1	21	14787	14807	UUGACAGAAGAGAGUGAGCAC	::::.:::.::::::.:	GAACUCAUUCUUUUCUGUUAU	Cleavage	1
		NM_001112732|MCF2L	3.5	-1.0	1	21	1843	1863	UUGACAGAAGAGAGUGAGCAC	.:..::.::::::::::.	CGCUUUGCUUUCUUCUGUCAG	Cleavage	1
		NM_001165947|HTR2A	3.5	-1.0	1	21	124	144	UUGACAGAAGAGAGUGAGCAC	::::.:.: :::::::::	UGCCUCAUUUUAUUCUGUCAA	Translation	1
		NM_014636|RALGPS1	3.5	-1.0	1	21	2933	2953	UUGACAGAAGAGAGUGAGCAC	:::::::::::.:: ::.	AAACUCACUCUCUUUUGCCAG	Cleavage	1
		NM_001103184|FMN1	3.5	-1.0	1	21	7414	7434	UUGACAGAAGAGAGUGAGCAC	.:::::.:::::: ::::	UGUUUCACUUUCUUCUUUCAA	Cleavage	1
		NM_016101|NIP7	3.5	-1.0	1	21	554	574	UUGACAGAAGAGAGUGAGCAC	:.:::.:.::::::::. :	AGGUUCAUUUUCUUCUGUUUA	Cleavage	1
		NM_001018052|POLR3H	3.5	-1.0	1	21	3385	3405	UUGACAGAAGAGAGUGAGCAC	:: :.: ::::::::::::	CUGAUUAGUCUCUUCUGUCAC	Cleavage	1
		NM_145733|SEPT3	3.5	-1.0	1	21	646	666	UUGACAGAAGAGAGUGAGCAC	: :.: :::.::::::::: :	GAGUUGACUUUCUUCUGUCCA	Cleavage	1
		NM_019106|SEPT3	3.5	-1.0	1	21	2857	2877	UUGACAGAAGAGAGUGAGCAC	: :.: :::.::::::::: :	GAGUUGACUUUCUUCUGUCCA	Cleavage	1
		NM_000268|NF2	3.5	-1.0	1	21	3470	3490	UUGACAGAAGAGAGUGAGCAC	::: ::.:.::.::::::	UCCCUCUCUUUUUUUUGUCAA	Cleavage	1
		NM_181828|NF2	3.5	-1.0	1	21	3530	3550	UUGACAGAAGAGAGUGAGCAC	::: ::.:.::.::::::	UCCCUCUCUUUUUUUUGUCAA	Cleavage	1
		NM_181832|NF2	3.5	-1.0	1	21	3545	3565	UUGACAGAAGAGAGUGAGCAC	::: ::.:.::.::::::	UCCCUCUCUUUUUUUUGUCAA	Cleavage	1
		NM_032012|TMEM245	3.5	-1.0	1	21	4024	4044	UUGACAGAAGAGAGUGAGCAC	: :.:: .:.:.::::::::.	GAGUUCUUUUUUUUCUGUCAG	Cleavage	1
miR-159a	MIMAT0005648	NM_014677|RIMS2	2.5	-1.0	1	21	1183	1203	CUUGGAGUGAAGGGAGCUCUC	::::::..:::.:.:.::::	AAGAGCUUUCUUUAUUUCAAG	Cleavage	1
		NM_018469|TEX2	3.0	-1.0	1	21	1052	1072	CUUGGAGUGAAGGGAGCUCUC	:.:.::::.:::..::.:.::	GGGGGCUCUCUUUGCUUCGAG	Cleavage	1
		NM_032854|CORO6	3.0	-1.0	1	21	886	906	CUUGGAGUGAAGGGAGCUCUC	:::::::.:: :::::..::	UAGAGCUCUCUCCACUCUGAG	Translation	1
		NM_000949|PRLR	3.0	-1.0	1	21	3695	3715	CUUGGAGUGAAGGGAGCUCUC	:::: ::::: ::.::::::	CAGAGGUCCCUGCAUUCCAAG	Translation	1
		NM_007030|TPPP	3.0	-1.0	1	21	2981	3001	CUUGGAGUGAAGGGAGCUCUC	:: : :::::::::::..::	AAGUGGUCCCUUCACUCUGAG	Cleavage	1
		NM_001130963|TMEM194A	3.0	-1.0	1	21	429	449	CUUGGAGUGAAGGGAGCUCUC	:::: .:::::::::::.	CUGAGCCUCCUUCACUCCAGC	Cleavage	1
		NM_032052|PATZ1	3.5	-1.0	1	21	152	172	CUUGGAGUGAAGGGAGCUCUC	:.:::::.:.: :.:::.:::	GGGAGCUUCUUCCGCUCUAAG	Translation	1
		NM_024585|ARMC7	3.5	-1.0	1	21	354	374	CUUGGAGUGAAGGGAGCUCUC	::::::: :::::.:: ::.:	GAGAGCUGCCUUCGCUGCAGG	Cleavage	1
		NM_012197|RABGAP1	3.5	-1.0	1	21	954	973	CUUGGAGUGAAGGGAGCUCUC	:::::::::: ::::.::::	CAGAGCUCCCU-CACUUCAAG	Translation	1
		NM_007195|POLI	3.5	-1.0	1	21	2977	2997	CUUGGAGUGAAGGGAGCUCUC	:::: ::.:::. :::::::	AAGAGGUCUCUUUUCUCCAAG	Cleavage	1
		NM_001198595|STON1	3.5	-1.0	1	21	2989	3009	CUUGGAGUGAAGGGAGCUCUC	::.::::::::.::::.	GUUAGUUCCCUUCAUUCCAGA	Cleavage	1
		NM_194456|KRIT1	3.5	-1.0	1	21	1537	1557	CUUGGAGUGAAGGGAGCUCUC	::.::::::::.::.::	UUCAGUUCCCUUCAUUCUAAU	Cleavage	1
		NM_001242507|GDA	3.5	-1.0	1	21	2737	2757	CUUGGAGUGAAGGGAGCUCUC	.::::::::::. :::::	ACAGGCUCCCUUCAUGCCAAG	Cleavage	1
		NM_014182|ORMDL2	3.5	-1.0	1	21	489	509	CUUGGAGUGAAGGGAGCUCUC	:. .:. ::::::::::.:::	GGAGGUGCCCUUCACUCUAAG	Cleavage	1
		NM_005468|NAALADL1	3.5	-1.0	1	21	18	38	CUUGGAGUGAAGGGAGCUCUC	:: :::::::.:::::::	CAGCCCUCCCUUUACUCCAAC	Cleavage	1
		NM_006110|CD2BP2	3.5	-1.0	1	21	1451	1471	CUUGGAGUGAAGGGAGCUCUC	.:: .:.: :::::::::::	CGGAAUUUCAUUCACUCCAAG	Cleavage	1
		NM_001243788|SMUG1	3.5	-1.0	1	21	916	936	CUUGGAGUGAAGGGAGCUCUC	: :: .:...:::::::.:::	GUGAUUUUUUUUCACUCUAAG	Cleavage	1
		NM_130783|TSPAN18	3.5	-1.0	1	21	1279	1299	CUUGGAGUGAAGGGAGCUCUC	:::: :.:::: :::::.:	CUGAGCCCUCUUCUCUCCAGG	Cleavage	1
		NM_001008660|PICALM	3.5	-1.0	1	21	950	970	CUUGGAGUGAAGGGAGCUCUC	.:: .: :.::::::.::::	AGGAAUUGCUUUCACUUCAAG	Cleavage	1
miR-162	MIMAT0005657	NM_001315|MAPK14	3.5	-1.0	1	21	827	847	UCGAUAAACCUCUGCAUCCAG	.: :.::::::::::: :.::	UUUGGUGCAGAGGUUUCUUGA	Cleavage	1
		NM_139014|MAPK14	3.5	-1.0	1	21	907	927	UCGAUAAACCUCUGCAUCCAG	.: :.::::::::::: :.::	UUUGGUGCAGAGGUUUCUUGA	Cleavage	1
		NM_001136498|CISD3	3.5	-1.0	1	21	1410	1430	UCGAUAAACCUCUGCAUCCAG	:.::::::: :::::.::	GAUGGUGCAGAGCUUUAUUGA	Cleavage	1
		NM_004283|RAB3D	3.5	-1.0	1	21	2831	2851	UCGAUAAACCUCUGCAUCCAG	::: :.:::::::.:.::	AGGGAAACGGAGGUUUGUUGA	Cleavage	1
miR-164b	MIMAT0005659	NM_014982|PCNX	2.0	-1.0	1	21	876	896	UGGAGAAGCAGGGCACAUGCU	:::::::.:::::::::.	CCCAUGUGCUCUGCUUCUCUC	Cleavage	1
		NM_005668|ST8SIA4	2.5	-1.0	1	21	4725	4745	UGGAGAAGCAGGGCACAUGCU	.:: :::::..:::::.::::	GGCUUGUGCUUUGCUUUUCCA	Cleavage	1
		NM_153464|ILF3	2.5	-1.0	1	21	421	441	UGGAGAAGCAGGGCACAUGCU	:::: :::::.:::::::	GUGAUGUUCCCUGUUUCUCCA	Cleavage	1
		NM_004516|ILF3	2.5	-1.0	1	21	828	848	UGGAGAAGCAGGGCACAUGCU	:::: :::::.:::::::	GUGAUGUUCCCUGUUUCUCCA	Cleavage	1
		NM_001040653|ZXDC	3.0	-1.0	1	21	5325	5345	UGGAGAAGCAGGGCACAUGCU	::: ::::::::.:::::.	UGCAAGUGCCCUGUUUCUCUU	Cleavage	1
		NM_032451|SPIRE2	3.0	-1.0	1	21	882	902	UGGAGAAGCAGGGCACAUGCU	::::::.::::: :::::	CACAUGUGUCCUGCCUCUCCU	Cleavage	1
		NM_030767|AKNA	3.0	-1.0	1	21	549	569	UGGAGAAGCAGGGCACAUGCU	::::::.:: ::::.::.:	GACAUGUGUCCAGCUUUUCUA	Translation	1
		NM_173566|PRR14L	3.0	-1.0	1	21	1731	1751	UGGAGAAGCAGGGCACAUGCU	.:::::::.:::::.: ::	UCUAUGUGCCUUGCUUUUGCA	Cleavage	1
		NM_001271685|SLC35A3	3.0	-1.0	1	21	3938	3958	UGGAGAAGCAGGGCACAUGCU	.:::::::.:::::. :::	CCUAUGUGCCUUGCUUUACCA	Cleavage	1
		NM_001271684|SLC35A3	3.0	-1.0	1	21	4000	4020	UGGAGAAGCAGGGCACAUGCU	.:::::::.:::::. :::	CCUAUGUGCCUUGCUUUACCA	Cleavage	1
		NM_022845|CBFB	3.0	-1.0	1	21	2040	2060	UGGAGAAGCAGGGCACAUGCU	: :::: ::::: .:::::::	AUCAUGAGCCCUUUUUCUCCA	Cleavage	1
		NM_001755|CBFB	3.0	-1.0	1	21	2086	2106	UGGAGAAGCAGGGCACAUGCU	: :::: ::::: .:::::::	AUCAUGAGCCCUUUUUCUCCA	Cleavage	1
		NM_021257|NGB	3.0	-1.0	1	21	345	365	UGGAGAAGCAGGGCACAUGCU	..: ::.:::::::::.::	UCUGUCUGUCCUGCUUCUUCA	Cleavage	1
		NM_001271832|PPP2R4	3.0	-1.0	1	21	945	965	UGGAGAAGCAGGGCACAUGCU	: :: ::::::::::::..	CCCCUGGGCCCUGCUUCUCUG	Cleavage	1
		NM_001029884|PLEKHG1	3.0	-1.0	1	21	1639	1659	UGGAGAAGCAGGGCACAUGCU	:: :: .:.::::::::::	CCCAAGUUUCUUGCUUCUCCA	Cleavage	1
		NM_022492|TTC31	3.5	-1.0	1	21	449	469	UGGAGAAGCAGGGCACAUGCU	::: ::::::::.::.::.:	AGCUCGUGCCCUGUUUUUCUA	Cleavage	1
		NM_001199972|RPL36A	3.5	-1.0	1	21	206	226	UGGAGAAGCAGGGCACAUGCU	.: :::::::::::::. :.:	GGAAUGUGCCCUGCUUUCCUA	Cleavage	1
		NM_001024679|C1orf68	3.5	-1.0	1	21	113	133	UGGAGAAGCAGGGCACAUGCU	:::::..::::::::.:	CCUCUGUGCUUUGCUUCUCUA	Cleavage	1
		NM_015346|ZFYVE26	3.5	-1.0	1	21	172	192	UGGAGAAGCAGGGCACAUGCU	::: ::::: ::.:::::.:	CGCAAGUGCCAUGUUUCUCUA	Translation	1
		NM_022835|PLEKHG2	3.5	-1.0	1	21	590	610	UGGAGAAGCAGGGCACAUGCU	:.:: ::::.::::: ::::	CGUAUCUGCCUUGCUUAUCCA	Cleavage	1
		NM_001010922|BCL2L15	3.5	-1.0	1	21	2334	2354	UGGAGAAGCAGGGCACAUGCU	:::::.::::.:::::.	AUGAUGUGUCCUGUUUCUCUU	Cleavage	1
		NM_001165032|RNF182	3.5	-1.0	1	21	1924	1944	UGGAGAAGCAGGGCACAUGCU	:::::...::::::::..	ACGAUGUGUUUUGCUUCUCUG	Cleavage	1
		NM_002393|MDM4	3.5	-1.0	1	21	3671	3691	UGGAGAAGCAGGGCACAUGCU	: :::::::.::: ::.::..	ACCAUGUGCUCUGGUUUUCUG	Cleavage	1
		NM_013232|PDCD6	3.5	-1.0	1	21	375	395	UGGAGAAGCAGGGCACAUGCU	::::::::.: :::.:..:	UUCAUGUGCCUUACUUUUUUA	Cleavage	1
		NM_001267559|PDCD6	3.5	-1.0	1	21	472	492	UGGAGAAGCAGGGCACAUGCU	::::::::.: :::.:..:	UUCAUGUGCCUUACUUUUUUA	Cleavage	1
		NM_138774|R3HDM4	3.5	-1.0	1	21	255	274	UGGAGAAGCAGGGCACAUGCU	.:::::: .::::.::::.::	GGCAUGU-UCCUGUUUCUUCA	Cleavage	1
		NM_006348|COG5	3.5	-1.0	1	21	347	367	UGGAGAAGCAGGGCACAUGCU	: ::::: ::::::::: ::	AACAUGUACCCUGCUUCCCCC	Cleavage	1
		NM_001128309|TSPAN14	3.5	-1.0	1	21	2870	2890	UGGAGAAGCAGGGCACAUGCU	: :::: :.:::::::::..	UGAAUGUCCUCUGCUUCUCUG	Cleavage	1
		NM_000217|KCNA1	3.5	-1.0	1	21	2477	2497	UGGAGAAGCAGGGCACAUGCU	:: ::.:::::::::::	AAAAUCUGUCCUGCUUCUCCC	Cleavage	1
		NM_030891|LRRC3	3.5	-1.0	1	21	1043	1063	UGGAGAAGCAGGGCACAUGCU	: ::::::.:::::.:.:	GCCCUGUGCCUUGCUUUUUCU	Cleavage	1
		NM_173515|CNKSR3	3.5	-1.0	1	21	37	57	UGGAGAAGCAGGGCACAUGCU	:: :::::.:::::.: ::	CCCAAGUGCCUUGCUUUUACA	Cleavage	1
		NM_001004301|ZNF813	3.5	-1.0	1	21	1798	1818	UGGAGAAGCAGGGCACAUGCU	::::: ::::::::: ..:	UCCAUGUUCCCUGCUUCGUUA	Cleavage	1
		NM_007214|SEC63	3.5	-1.0	1	21	2548	2568	UGGAGAAGCAGGGCACAUGCU	: : : :::.::::::::::	ACCUUCUGCUCUGCUUCUCCC	Cleavage	1
		NM_182833|GDPD4	3.5	-1.0	1	21	451	471	UGGAGAAGCAGGGCACAUGCU	::: : ::::::::::.:	CACAUCUCCCCUGCUUCUUCC	Cleavage	1
		NM_001083590|TMEM214	3.5	-1.0	1	21	385	405	UGGAGAAGCAGGGCACAUGCU	::: .::::::::::::	CAAAUGAUUCCUGCUUCUCCA	Cleavage	1
miR-166g	MIMAT0005668	NM_001080513|CPN2	3.5	-1.0	1	21	133	153	UCGGACCAGGCUUCAUUCCCC	:::..::.::.::::::.:	AGGGGGUGGAGUCUGGUCUGC	Cleavage	1
		NM_001168238|ABL2	3.5	-1.0	1	21	907	927	UCGGACCAGGCUUCAUUCCCC	:::::::: :::: ::.::	AAGGAAUGAAUCCUGUUCUGA	Translation	1
		NM_001077199|SREK1	3.5	-1.0	1	21	1667	1687	UCGGACCAGGCUUCAUUCCCC	: ::::::::::: :..::	AAGUAAUGAAGCCUGAUUUGA	Cleavage	1
		NM_153350|FBXL16	3.5	-1.0	1	21	864	884	UCGGACCAGGCUUCAUUCCCC	::.: ::.:::::: ::::	CUGGGAAGAGGCCUGGGCCGA	Cleavage	1
		NM_007054|KIF3A	3.5	-1.0	1	21	2929	2949	UCGGACCAGGCUUCAUUCCCC	:: : ::::::::::.::	CUGGCCUCAAGCCUGGUCUGA	Cleavage	1
miR-166h	MIMAT0005669	NM_001080513|CPN2	3.5	-1.0	1	21	133	153	UCGGACCAGGCUUCAUUCCCC	:::..::.::.::::::.:	AGGGGGUGGAGUCUGGUCUGC	Cleavage	1
		NM_001168238|ABL2	3.5	-1.0	1	21	907	927	UCGGACCAGGCUUCAUUCCCC	:::::::: :::: ::.::	AAGGAAUGAAUCCUGUUCUGA	Translation	1
		NM_001077199|SREK1	3.5	-1.0	1	21	1667	1687	UCGGACCAGGCUUCAUUCCCC	: ::::::::::: :..::	AAGUAAUGAAGCCUGAUUUGA	Cleavage	1
		NM_153350|FBXL16	3.5	-1.0	1	21	864	884	UCGGACCAGGCUUCAUUCCCC	::.: ::.:::::: ::::	CUGGGAAGAGGCCUGGGCCGA	Cleavage	1
		NM_007054|KIF3A	3.5	-1.0	1	21	2929	2949	UCGGACCAGGCUUCAUUCCCC	:: : ::::::::::.::	CUGGCCUCAAGCCUGGUCUGA	Cleavage	1
miR-166i-3p	MIMAT0021646	NM_001080513|CPN2	3.5	-1.0	1	21	133	153	UCGGACCAGGCUUCAUUCCCC	:::..::.::.::::::.:	AGGGGGUGGAGUCUGGUCUGC	Cleavage	1
		NM_001168238|ABL2	3.5	-1.0	1	21	907	927	UCGGACCAGGCUUCAUUCCCC	:::::::: :::: ::.::	AAGGAAUGAAUCCUGUUCUGA	Translation	1
		NM_001077199|SREK1	3.5	-1.0	1	21	1667	1687	UCGGACCAGGCUUCAUUCCCC	: ::::::::::: :..::	AAGUAAUGAAGCCUGAUUUGA	Cleavage	1
		NM_153350|FBXL16	3.5	-1.0	1	21	864	884	UCGGACCAGGCUUCAUUCCCC	::.: ::.:::::: ::::	CUGGGAAGAGGCCUGGGCCGA	Cleavage	1
		NM_007054|KIF3A	3.5	-1.0	1	21	2929	2949	UCGGACCAGGCUUCAUUCCCC	:: : ::::::::::.::	CUGGCCUCAAGCCUGGUCUGA	Cleavage	1
miR-167d	MIMAT0005673	NM_147180|PPP3R2	3.0	-1.0	1	21	1205	1225	UGAAGCUGCCAGCAUGAUCUA	:: .:::::.:::.:::::.:	UAUGUCAUGUUGGUAGCUUUA	Cleavage	1
		NM_001122853|MYOZ3	3.0	-1.0	1	21	1414	1434	UGAAGCUGCCAGCAUGAUCUA	::: ::: :::::::::.:	AUGAUGAUGAUGGCAGCUUUA	Cleavage	1
		NM_012479|YWHAG	3.5	-1.0	1	21	882	902	UGAAGCUGCCAGCAUGAUCUA	:.::::.::.:::.: .::::	UGGAUCGUGUUGGUAUUUUCA	Cleavage	1
		NM_006830|UQCR11	3.5	-1.0	1	21	211	231	UGAAGCUGCCAGCAUGAUCUA	: :::::::::::..::::	UUGAUCAUGCUGGUGGCUUGG	Cleavage	1
		NM_015026|MON2	3.5	-1.0	1	21	663	683	UGAAGCUGCCAGCAUGAUCUA	:::::::: : .:::::::	AUGAUCAUGCAGUUAGCUUCA	Translation	1
miR-168c-3p	MIMAT0035835	NM_002390|ADAM11	3.5	-1.0	1	21	1661	1681	CCCGCCUUGCAUCAACUGAAU	:: :::::::.::::::	UGCAAGCUGAUGCAGGGCGGG	Cleavage	1
		NM_054025|B3GAT1	3.5	-1.0	1	21	351	370	CCCGCCUUGCAUCAACUGAAU	: :::: ::::::.::::::	CUGCAGU-GAUGCAGGGCGGG	Cleavage	1
		NM_014671|UBE3C	3.5	-1.0	1	21	642	662	CCCGCCUUGCAUCAACUGAAU	:: :: ::::..:::.:::	UGUCUGUGGAUGUGAGGUGGG	Cleavage	1
miR-168c-5p	MIMAT0035834	NM_145166|ZBTB47	2.0	-1.0	1	21	712	732	UCGCUUGGUGCAGGUCGGGAC	::.:::::::::::.:.:.	UCCCUGACCUGCACCAGGUGG	Cleavage	1
		NM_020062|SLC2A4RG	3.0	-1.0	1	21	461	481	UCGCUUGGUGCAGGUCGGGAC	.:.:. ::::::::.::::	CGUCUGGGCUGCACCAGGCGA	Cleavage	1
		NM_003988|PAX2	3.5	-1.0	1	21	379	399	UCGCUUGGUGCAGGUCGGGAC	::::::.::: :::::::: :	GUCCCGGCCUCCACCAAGCCA	Translation	1
		NM_000278|PAX2	3.5	-1.0	1	21	302	322	UCGCUUGGUGCAGGUCGGGAC	::::::.::: :::::::: :	GUCCCGGCCUCCACCAAGCCA	Translation	1
		NM_003989|PAX2	3.5	-1.0	1	21	238	258	UCGCUUGGUGCAGGUCGGGAC	::::::.::: :::::::: :	GUCCCGGCCUCCACCAAGCCA	Translation	1
		NM_001267552|PEMT	3.5	-1.0	1	21	80	100	UCGCUUGGUGCAGGUCGGGAC	:::.:.::::: :::::.:.	CUCCUGGCCUGCCCCAAGUGG	Cleavage	1
		NM_001267551|PEMT	3.5	-1.0	1	21	37	57	UCGCUUGGUGCAGGUCGGGAC	:::.:.::::: :::::.:.	CUCCUGGCCUGCCCCAAGUGG	Cleavage	1
		NM_006738|AKAP13	3.5	-1.0	1	21	468	488	UCGCUUGGUGCAGGUCGGGAC	: ::: ..::::::::.:::	GGCCCAGUCUGCACCAGGCGU	Cleavage	1
		NM_172239|REXO1L1	3.5	-1.0	1	21	683	703	UCGCUUGGUGCAGGUCGGGAC	.: : .::::::::::::.	ACUCAGCUCUGCACCAAGCGG	Cleavage	1
miR-319d	MIMAT0020992	NM_016183|MRTO4	3.0	-1.0	1	22	823	844	UGGACUGAAGGGGAGCUCCUUC	::.:.:.:.:::::::::	GCUGGGGUUUCUCUUCAGUCCU	Cleavage	1
		NM_133454|SGSM1	3.5	-1.0	1	22	174	195	UGGACUGAAGGGGAGCUCCUUC	::.::::. :::::::: :.::	GAGGGAGUACCCCUUCAAUUCA	Cleavage	1
		NM_015544|TMEM98	3.5	-1.0	1	22	134	155	UGGACUGAAGGGGAGCUCCUUC	: ::::: ::::: :::::..:	GCAGGAGAUCCCCGUCAGUUUA	Cleavage	1
		NM_006772|SYNGAP1	3.5	-1.0	1	22	1297	1318	UGGACUGAAGGGGAGCUCCUUC	::.:::::::::::::	UGGACAGUUCCCCUUCAGUCCC	Cleavage	1
		NM_152680|TMEM154	3.5	-1.0	1	22	987	1008	UGGACUGAAGGGGAGCUCCUUC	::::: ::.:. ::::::::	ACAGGAGGUCUCUGUCAGUCCA	Cleavage	1
		NM_001272075|USP10	3.5	-1.0	1	22	699	720	UGGACUGAAGGGGAGCUCCUUC	.: :: :::.:::::::::..	UGAAGAUCUCUCCUUCAGUCUG	Cleavage	1
		NM_001171818|PPARD	3.5	-1.0	1	22	1850	1871	UGGACUGAAGGGGAGCUCCUUC	..:: :::.::.::::: :::	UGGGGUGCUUCCUUUCAGGCCA	Cleavage	1
		NM_015233|MTUS2	3.5	-1.0	1	22	1101	1122	UGGACUGAAGGGGAGCUCCUUC	:: ::: ::::::::::...	CUAGCAGCCCCCCUUCAGUUUG	Cleavage	1
		NM_022170|EIF4H	3.5	-1.0	1	22	1004	1025	UGGACUGAAGGGGAGCUCCUUC	: ::::::::::::.::	UUCCCACCUCCCCUUCAGUUCA	Cleavage	1
		NM_001242318|PDE7A	3.5	-1.0	1	22	1407	1428	UGGACUGAAGGGGAGCUCCUUC	:: :::..:.::.:::.::	ACCGGUGCUUUCUUUUAGUUCA	Cleavage	1
		NM_176894|P2RY13	3.5	-1.0	1	22	680	701	UGGACUGAAGGGGAGCUCCUUC	::: .::.::::: :::::	UUUGGAAUUCUCCUUCUGUCCA	Cleavage	1
		NM_020645|NRIP3	3.5	-1.0	1	22	1384	1405	UGGACUGAAGGGGAGCUCCUUC	.: : ::::::::::::...	AUGGAAUCUCCCCUUCAGUUUG	Cleavage	1
miR-396b	MIMAT0005725	NM_199131|VAX1	2.0	-1.0	1	20	1816	1835	UUCCACAGCUUUCUUGAACU	.::::::::::: :::::.:	GGUUCAAGAAAGAUGUGGGA	Cleavage	1
		NM_001033723|ZNF704	3.0	-1.0	1	20	3290	3309	UUCCACAGCUUUCUUGAACU	.:: :::::..::::::::	GGUACAAGAGGGCUGUGGAC	Cleavage	1
		NM_001271562|C11orf71	3.0	-1.0	1	20	203	222	UUCCACAGCUUUCUUGAACU	.: :::.::::: :::::::	GGAUCAGGAAAGGUGUGGAA	Cleavage	1
		NM_015009|PDZRN3	3.0	-1.0	1	20	701	720	UUCCACAGCUUUCUUGAACU	:: ::.:::::.::::::	UGUACAGGAAAGUUGUGGAU	Cleavage	1
		NM_000368|TSC1	3.5	-1.0	1	20	2187	2206	UUCCACAGCUUUCUUGAACU	::::: ::.:.:::::::.	AGUUCUAGGAGGCUGUGGGU	Cleavage	1
		NM_054114|TAGAP	3.5	-1.0	1	20	99	118	UUCCACAGCUUUCUUGAACU	:..::::::.:::::::	UCCUUGAGAAAGUUGUGGAA	Cleavage	1
		NM_006469|IVNS1ABP	3.5	-1.0	1	20	1214	1233	UUCCACAGCUUUCUUGAACU	:: :.:::::: .:::::::	AGCUUAAGAAAUUUGUGGAA	Cleavage	1
		NM_015375|DSTYK	3.5	-1.0	1	20	3682	3701	UUCCACAGCUUUCUUGAACU	: ::::::.:::: :::::.	AAUUCAAGGAAGCAGUGGAG	Cleavage	1
		NM_014912|CPEB3	3.5	-1.0	1	20	1451	1470	UUCCACAGCUUUCUUGAACU	::.:::::::.:::: ::	UUUUUAAGAAAGUUGUGUAA	Cleavage	1
		NM_001135669|XPR1	3.5	-1.0	1	20	5356	5375	UUCCACAGCUUUCUUGAACU	: ::: ::::::.::::::	ACUUCUAGAAAGUUGUGGAC	Cleavage	1
		NM_006355|TRIM38	3.5	-1.0	1	20	2309	2328	UUCCACAGCUUUCUUGAACU	.:: ::.:::::.: :::::	GGUGCAGGAAAGUUAUGGAA	Cleavage	1
		NM_002657|PLAGL2	3.5	-1.0	1	20	1158	1177	UUCCACAGCUUUCUUGAACU	::: .:.:::.:::::::	UUUUCCGGGAAGUUGUGGAA	Cleavage	1
		NM_001163544|SYNRG	3.5	-1.0	1	20	1371	1390	UUCCACAGCUUUCUUGAACU	: :::::::: :::::::	UCUCCAAGAAAGGUGUGGAA	Cleavage	1
		NM_006463|STAMBP	3.5	-1.0	1	20	69	88	UUCCACAGCUUUCUUGAACU	::: :::::::: :::::	CUUUCUAGAAAGCUUUGGAA	Cleavage	1
		NM_021218|INIP	3.5	-1.0	1	20	166	185	UUCCACAGCUUUCUUGAACU	.: : : ::.::::::::::	GGAUGAUGAGAGCUGUGGAA	Cleavage	1
miR-398b	MIMAT0006563	NM_001135862|PHF21B	2.5	-1.0	1	21	417	437	UGUGUUCUCAGGUCGCCCCUG	:::::: :::::::::::	GGAGGGCGAGCUGAGAACACA	Cleavage	1
		NM_001190702|MTRNR2L8	2.5	-1.0	1	21	105	125	UGUGUUCUCAGGUCGCCCCUG	:::::::::: .::.::::	UUGGGGCGACCUCGGAGCACA	Cleavage	1
		NM_001145784|MEF2BNB	2.5	-1.0	1	21	488	508	UGUGUUCUCAGGUCGCCCCUG	: :::: ::::::::::::.	CCGGGGGGACCUGAGAACAUU	Cleavage	1
		NM_001190708|MTRNR2L10	3.0	-1.0	1	21	107	127	UGUGUUCUCAGGUCGCCCCUG	::::.::::: :::.::.:	UUGGGGUGACCUCAGAGCAUA	Cleavage	1
		NM_004227|CYTH3	3.5	-1.0	1	21	2115	2135	UGUGUUCUCAGGUCGCCCCUG	:::: :.::::::.:.:..::	CAGGUGUGACCUGGGGAUGCA	Cleavage	1
		NM_001014445|NLE1	3.5	-1.0	1	21	106	126	UGUGUUCUCAGGUCGCCCCUG	::: :: ::::::::::..:.	CAGUGGGGACCUGAGAAUGCG	Cleavage	1
		NM_182848|CLDN10	3.5	-1.0	1	21	403	423	UGUGUUCUCAGGUCGCCCCUG	..::::: :.:::::::.:.	UGGGGGCAAUCUGAGAAUAUU	Cleavage	1
		NM_001190478|MTRNR2L5	3.5	-1.0	1	21	408	428	UGUGUUCUCAGGUCGCCCCUG	::::.::::: .::.::.:	UUGGGGUGACCUUGGAGCAUA	Cleavage	1
		NM_001190489|MTRNR2L7	3.5	-1.0	1	21	108	128	UGUGUUCUCAGGUCGCCCCUG	::::.::::: .::.::.:	UUGGGGUGACCUUGGAGCAUA	Cleavage	1
		NM_001190452|MTRNR2L1	3.5	-1.0	1	21	105	125	UGUGUUCUCAGGUCGCCCCUG	:::::::::: .::..:.:	UUGGGGCGACCUCGGAGUAUA	Cleavage	1
		NM_001190472|MTRNR2L3	3.5	-1.0	1	21	107	127	UGUGUUCUCAGGUCGCCCCUG	::::.::::: .::.::.:	UUGGGGUGACCUCGGAGCAUA	Cleavage	1
		NM_001190487|MTRNR2L6	3.5	-1.0	1	21	106	126	UGUGUUCUCAGGUCGCCCCUG	::::.::::: .::.::.:	UUGGGGUGACCUCGGAGCAUA	Cleavage	1
		NM_001191031|C17orf72	3.5	-1.0	1	21	336	356	UGUGUUCUCAGGUCGCCCCUG	.:::: :.::::.::::: :	AGGGGGAGGCCUGGGAACAGA	Cleavage	1
		NM_001191030|C17orf72	3.5	-1.0	1	21	290	310	UGUGUUCUCAGGUCGCCCCUG	.:::: :.::::.::::: :	AGGGGGAGGCCUGGGAACAGA	Cleavage	1
		NM_001191029|C17orf72	3.5	-1.0	1	21	76	96	UGUGUUCUCAGGUCGCCCCUG	.:::: :.::::.::::: :	AGGGGGAGGCCUGGGAACAGA	Cleavage	1
		NM_012193|FZD4	3.5	-1.0	1	21	3737	3757	UGUGUUCUCAGGUCGCCCCUG	:: : ::::::::.:::::	AAGAUGGGACCUGAGGACACA	Cleavage	1
		NM_021161|KCNK10	3.5	-1.0	1	21	543	563	UGUGUUCUCAGGUCGCCCCUG	: : :: :::::::::.:::	CUGUGGGGACCUGAGAGCACC	Cleavage	1
		NM_001256402|ELOVL1	3.5	-1.0	1	21	438	458	UGUGUUCUCAGGUCGCCCCUG	.: :: :.::::.:::.:::	GGGCGGGGGCCUGGGAAUACA	Cleavage	1
miR-398c	MIMAT0006564	NM_001135862|PHF21B	2.5	-1.0	1	21	417	437	UGUGUUCUCAGGUCGCCCCUG	:::::: :::::::::::	GGAGGGCGAGCUGAGAACACA	Cleavage	1
		NM_001190702|MTRNR2L8	2.5	-1.0	1	21	105	125	UGUGUUCUCAGGUCGCCCCUG	:::::::::: .::.::::	UUGGGGCGACCUCGGAGCACA	Cleavage	1
		NM_001145784|MEF2BNB	2.5	-1.0	1	21	488	508	UGUGUUCUCAGGUCGCCCCUG	: :::: ::::::::::::.	CCGGGGGGACCUGAGAACAUU	Cleavage	1
		NM_001190708|MTRNR2L10	3.0	-1.0	1	21	107	127	UGUGUUCUCAGGUCGCCCCUG	::::.::::: :::.::.:	UUGGGGUGACCUCAGAGCAUA	Cleavage	1
		NM_004227|CYTH3	3.5	-1.0	1	21	2115	2135	UGUGUUCUCAGGUCGCCCCUG	:::: :.::::::.:.:..::	CAGGUGUGACCUGGGGAUGCA	Cleavage	1
		NM_001014445|NLE1	3.5	-1.0	1	21	106	126	UGUGUUCUCAGGUCGCCCCUG	::: :: ::::::::::..:.	CAGUGGGGACCUGAGAAUGCG	Cleavage	1
		NM_182848|CLDN10	3.5	-1.0	1	21	403	423	UGUGUUCUCAGGUCGCCCCUG	..::::: :.:::::::.:.	UGGGGGCAAUCUGAGAAUAUU	Cleavage	1
		NM_001190478|MTRNR2L5	3.5	-1.0	1	21	408	428	UGUGUUCUCAGGUCGCCCCUG	::::.::::: .::.::.:	UUGGGGUGACCUUGGAGCAUA	Cleavage	1
		NM_001190489|MTRNR2L7	3.5	-1.0	1	21	108	128	UGUGUUCUCAGGUCGCCCCUG	::::.::::: .::.::.:	UUGGGGUGACCUUGGAGCAUA	Cleavage	1
		NM_001190452|MTRNR2L1	3.5	-1.0	1	21	105	125	UGUGUUCUCAGGUCGCCCCUG	:::::::::: .::..:.:	UUGGGGCGACCUCGGAGUAUA	Cleavage	1
		NM_001190472|MTRNR2L3	3.5	-1.0	1	21	107	127	UGUGUUCUCAGGUCGCCCCUG	::::.::::: .::.::.:	UUGGGGUGACCUCGGAGCAUA	Cleavage	1
		NM_001190487|MTRNR2L6	3.5	-1.0	1	21	106	126	UGUGUUCUCAGGUCGCCCCUG	::::.::::: .::.::.:	UUGGGGUGACCUCGGAGCAUA	Cleavage	1
		NM_001191031|C17orf72	3.5	-1.0	1	21	336	356	UGUGUUCUCAGGUCGCCCCUG	.:::: :.::::.::::: :	AGGGGGAGGCCUGGGAACAGA	Cleavage	1
		NM_001191030|C17orf72	3.5	-1.0	1	21	290	310	UGUGUUCUCAGGUCGCCCCUG	.:::: :.::::.::::: :	AGGGGGAGGCCUGGGAACAGA	Cleavage	1
		NM_001191029|C17orf72	3.5	-1.0	1	21	76	96	UGUGUUCUCAGGUCGCCCCUG	.:::: :.::::.::::: :	AGGGGGAGGCCUGGGAACAGA	Cleavage	1
		NM_012193|FZD4	3.5	-1.0	1	21	3737	3757	UGUGUUCUCAGGUCGCCCCUG	:: : ::::::::.:::::	AAGAUGGGACCUGAGGACACA	Cleavage	1
		NM_021161|KCNK10	3.5	-1.0	1	21	543	563	UGUGUUCUCAGGUCGCCCCUG	: : :: :::::::::.:::	CUGUGGGGACCUGAGAGCACC	Cleavage	1
		NM_001256402|ELOVL1	3.5	-1.0	1	21	438	458	UGUGUUCUCAGGUCGCCCCUG	.: :: :.::::.:::.:::	GGGCGGGGGCCUGGGAAUACA	Cleavage	1
miR-1507a	MIMAT0007365	NM_001195082|TEX22	3.0	-1.0	1	22	1464	1485	UCUCAUUCCAUACAUCGUCUGA	::.:::::. ::::::.::	GAUGAUGAUGUGGGGAAUGGGA	Translation	1
		NM_000514|GDNF	3.5	-1.0	1	22	636	657	UCUCAUUCCAUACAUCGUCUGA	:::.:::.:::..::.::	CAUCACGGUGUGUGGGGUGGGA	Cleavage	1
		NM_001242864|PRMT2	3.5	-1.0	1	22	503	524	UCUCAUUCCAUACAUCGUCUGA	:..:::::::: .:::.::	GGUGGUGAUGUAUGCGAUGGGA	Cleavage	1
		NM_001164446|C6orf132	3.5	-1.0	1	22	591	612	UCUCAUUCCAUACAUCGUCUGA	.::: ::::.:::..::.:.	AAGGACCAUGUGUGGGGUGGGG	Cleavage	1
		NM_052987|CDK10	3.5	-1.0	1	22	403	424	UCUCAUUCCAUACAUCGUCUGA	.::: : ::::::..::.::	AGGGACAAGGUAUGGGGUGGGA	Cleavage	1
		NM_052988|CDK10	3.5	-1.0	1	22	486	507	UCUCAUUCCAUACAUCGUCUGA	.::: : ::::::..::.::	AGGGACAAGGUAUGGGGUGGGA	Cleavage	1
		NM_001018054|LRP8	3.5	-1.0	1	22	3399	3420	UCUCAUUCCAUACAUCGUCUGA	:: : ::::::::: ::::	AAUGAGGCUGUAUGGAAAGAGA	Cleavage	1
